# Supplementary material for: Transcriptome profiling of bovine inner cell mass and trophectoderm derived from in vivo generated blastocysts
Source: BMC Dev Biol. 2015 Dec 18;15:49. doi: 10.1186/s12861-015-0096-3 (PMC4683974; doi:10.1186/s12861-015-0096-3)
Supplement: Additional file 1 — Table S1. Embryo recovery data. Detail information of in vivo embryo production and ICM/TE immunosurgery. Table S2. Differentially regulated gens. List of genes differentially expressed between ICM and TE of in vivo-derived blastocysts (FDR 2, P ≤ 0.01, FC ≥2). Table S3. ICM/TE predominant gene list. Breakdown of genes exclusively expressed in ICM and TE after filtering data against background genes. Table S4. Epigenetic landscape of ICM transcriptome. Transcriptional profile of epigenetic genes expressed in ICM compared to TE in bovine. Table S5. Effect of in vitro culture on transcriptional profile of ICM and TE. Comparison between transcriptome data of bovine ICM and TE obtained from in vivo (This study) and in vitro (Ozawa et al. [19], and Nagomoto et al. [20]) studies. Table S6. Comparative transcriptional profile of pluripotency related genes between human, mouse and bovine. Expression profile of genes with similar identity between a human [16] study and a mouse study [14] were compared with this study. Table S7. RT-qPCR primers. Sequences (5’–3’) of reverse transcription qRT-PCR-specific primers of candidate genes expressed in bovine embryos. (XLSX 1729 kb) [file 12861_2015_96_MOESM1_ESM.xlsx]

## Sheet: S1.
Supplemental Table S1. Embryo recovery data. Detail information of in vivo embryo production and ICM/TE immunosurgery.
Cow (Bull)	Flashed embryos	Well-developed blastocysts	Arrested/delayed embryos*	ICM no.
					TE no.
cow #1 495 (Mural)	7	5	2	4	4
cow #2 490 (Mural)	5	3	2	3	3
cow #1 Lucas (Smokinjoe)	7	3	4	3	2
cow #2 Raylee (Reginald)	4	4	0	4	4
cow#1 0492 (Mural)	14	9	5	8	8
cow#2 0489 (Mural)	2	2	0	2	2
cow#3 0491 (mural)	0	0	0	0	0
cow#4 9156 (Mural)	5	4	1	3	4
cow#1 0498 (Mural)	13	8	5	7	8
cow #2 0494 (Mural)	9	0	9	0	0
cow #3 0499 (Mural)	7	0	7	0	0
cow #1 Lory (Edwin)	23	13	13	12	13
cow #2 Julia (Atwood)	6	6	0	5	5
cow #1 0505 (mural)	5	3	2	3	3
cow #2 0500 (mural)	24	17	7	16	17
cow #3 0493 (Mural)	22	14	8	14	14
cow #1 0501 (mural)	18	11	7	11	11
cow #2 0506 (Mural)	0	0	0	0	0
cow #1 3301 (McCusson)	7	5	2	5	5
cow #2 Raylee (Brad)	24	14	7	14	14
cow #1 0503	3	2	1	2	2
cow #1 509 (MuraL)	8	4	4	4	4
cow #2 507 (Mural)	3	3	0	3	3
cow #1 Goldie (Mural)	6	5	1	5	5
cow #2 Anouk (Mural)	55	39	10	29	29
Total	277	174	97	157	160
*Embryos were not enough developed mainly morulae or very young blast without cavity.

## Sheet: S2.
Supplemental Table S2. Differentially regulated gens. List of genes differenetially downregulated in ICM vs. TE of in vivo-derived blastocysts (FDR 2.0, P≤ 0.01, FC ≥2.0).
Gene name	Description	FC	P-value
NULL	Novel Transcribed Region; evidence: embryonic ESTs	17.3292	1.71e-10
NULL	Novel Transcribed Region; evidence: embryonic ESTs	16.6194	4.72e-10
NULL	Novel Transcribed Region; evidence: embryonic ESTs	14.4619	4.94e-11
NANOG	Nanog homeobox	11.9737	4.89e-15
NULL	Novel Transcribed Region; evidence: embryonic ESTs	10.7188	8.65e-08
PLK2	polo-like kinase 2 (Drosophila)	9.03849	2.07e-11
NULL	Novel Transcribed Region; evidence: embryonic ESTs	8.58034	1.22e-13
NULL	Novel Transcribed Region; evidence: embryonic ESTs	8.37615	6.32e-12
GRASP	GRP1 (general receptor for phosphoinositides 1)-associated scaffold protein	8.29475	1.27e-07
HNF4A	hepatocyte nuclear factor 4, alpha	7.0392	1.99e-11
HERC5	hect domain and RLD 5	6.75319	2.79e-14
HSPA1A	heat shock 70kDa protein 1A	6.71377	2.58e-06
SELP	selectin P	6.54772	5.81e-15
LOC615263	hypothetical protein LOC615263	6.50457	2.19e-12
GFPT2	glutamine-fructose-6-phosphate transaminase 2	6.46339	6.7e-12
HSPA1B	heat shock 70kDa protein 1B	6.03394	2.66e-06
NID1	nidogen 1	5.9477	3.35e-10
IL1A	interleukin 1, alpha	5.89432	5.18e-14
KLK7	kallikrein-related peptidase 7	5.84526	2.45e-14
A2M	alpha-2-macroglobulin	5.83325	3.77e-11
NULL	Novel Transcribed Region; evidence: embryonic ESTs	5.72693	1.26e-12
RRAD	Ras-related associated with diabetes	5.72393	5.28e-13
LOC100336840	hypothetical protein LOC100336840	5.55696	2.2e-07
NEFH	neurofilament, heavy polypeptide	5.55284	3.16e-08
STMN1	stathmin 1	5.47787	1.37e-13
FLRT3	fibronectin leucine rich transmembrane protein 3	5.39363	1.15e-10
ACSF2	acyl-CoA synthetase family member 2	5.28397	1.97e-12
NULL	NULL	5.26172	1.6e-07
LOC100336997	hypothetical protein LOC100336997	5.17048	2.2e-06
LOC786987	hypothetical LOC786987	5.12456	2.54e-11
EGR1	early growth response 1	5.10648	9.05e-14
PCDH8	protocadherin 8	4.98596	2.67e-08
STMN1	stathmin 1	4.98297	3.07e-11
ELAVL3	ELAV (embryonic lethal, abnormal vision, Drosophila)-like 3 (Hu antigen C)	4.95812	2.29e-10
NULL	Novel Transcribed Region; evidence: embryonic ESTs	4.91443	5.22e-10
LOC530205	hypothetical protein LOC530205	4.89301	3.55e-12
BTG2	BTG family, member 2	4.85291	2.49e-14
ID3	inhibitor of DNA binding 3, dominant negative helix-loop-helix protein	4.79617	3.25e-09
NULL	Novel Transcribed Region; evidence: embryonic ESTs	4.79524	1.19e-10
SPRY2	sprouty homolog 2 (Drosophila)	4.783	2.28e-13
NULL	Novel Transcribed Region; evidence: embryonic ESTs	4.7629	6.6e-08
TACC2	transforming, acidic coiled-coil containing protein 2	4.75034	9.93e-12
TDGF1	teratocarcinoma-derived growth factor 1	4.6572	5.03e-10
LGALS4	lectin, galactoside-binding, soluble, 4	4.65332	6.75e-12
BAG3	BCL2-associated athanogene 3	4.64172	9.94e-07
NULL	Novel Transcribed Region; evidence: embryonic ESTs	4.5728	2.72e-10
AHCYL2	adenosylhomocysteinase-like 2	4.5501	3.05e-10
VIM	vimentin	4.54997	2.26e-08
CDH2	cadherin 2, type 1, N-cadherin (neuronal)	4.51278	8.18e-11
TNP1	transition protein 1 (during histone to protamine replacement)	4.4936	3.09e-12
LGALS4	lectin, galactoside-binding, soluble, 4	4.44449	9.01e-13
LOC781039	similar to pericardine	4.38929	1.36e-08
NULL	NULL	4.37338	5.83e-06
DPYS	dihydropyrimidinase	4.34598	2.18e-13
ZNF382	zinc finger protein 382	4.30008	3.15e-13
ZBTB44	zinc finger and BTB domain containing 44	4.29307	2.51e-12
LOC100139916	similar to interleukin 32	4.18366	3.46e-11
ZNF382	zinc finger protein 382	4.16601	7.96e-12
TMEM8A	transmembrane protein 8A	4.15172	3.35e-10
CD68	CD68 molecule	4.13385	1.04e-11
MEIS2	Meis homeobox 2	4.10678	1.78e-10
NULL	NULL	4.0751	4.57e-11
LOC100336454	hypothetical protein LOC100336454	4.01502	3.68e-10
LOC100296768	similar to histone cluster 1, H2bd	3.9958	3.1e-06
IFITM3	interferon induced transmembrane protein 3 (1-8U)	3.98064	1.61e-11
LOC100336997	hypothetical protein LOC100336997	3.95732	8.59e-07
NULL	NULL	3.93318	2.75e-11
FYN	FYN oncogene related to SRC, FGR, YES	3.91157	6.74e-13
HMOX1	heme oxygenase (decycling) 1	3.9006	2.08e-08
TNFSF9	tumor necrosis factor (ligand) superfamily, member 9	3.89915	2.5e-10
LOC100336997	hypothetical protein LOC100336997	3.88109	8.28e-07
EDN3	endothelin 3	3.88042	3.23e-13
MCC	mutated in colorectal cancers	3.8778	3.26e-12
NULL	Novel Transcribed Region; evidence: embryonic ESTs	3.85241	7.81e-10
LOC100336997	hypothetical protein LOC100336997	3.83426	1.24e-05
ARL4A	ADP-ribosylation factor-like 4A	3.82328	3.57e-07
OTX2	orthodenticle homeobox 2	3.82304	2.27e-12
POU3F1	POU class 3 homeobox 1	3.81586	7.85e-07
NULL	NULL	3.77416	2.39e-13
LOC100336733	hypothetical protein LOC100336733	3.74907	3.66e-12
HS3ST5	heparan sulfate (glucosamine) 3-O-sulfotransferase 5	3.74842	3.23e-10
NULL	NULL	3.73847	6.15e-11
S100B	S100 calcium binding protein B	3.69815	3.1e-11
LOC100295221	similar to histone cluster 1, H2bd	3.69765	4.89e-06
CCNB1IP1	cyclin B1 interacting protein 1	3.69691	1.49e-12
LOC782971	similar to histone cluster 1, H2bd	3.63621	3.4e-06
LOC777594	hypothetical protein LOC777594	3.63593	1.19e-10
EMILIN2	elastin microfibril interfacer 2	3.60959	2.67e-13
PDGFRA	platelet-derived growth factor receptor, alpha polypeptide	3.59697	1.73e-09
KIAA1737	KIAA1737	3.58137	6.77e-13
GP2	glycoprotein 2 (zymogen granule membrane)	3.57369	8.09e-11
NULL	NULL	3.57218	7.33e-13
CD8B	CD8b molecule	3.55763	4.94e-12
NULL	Novel Transcribed Region; evidence: embryonic ESTs	3.54027	1.5e-09
GADD45B	growth arrest and DNA-damage-inducible, beta	3.5386	1.91e-09
GNG4	guanine nucleotide binding protein (G protein), gamma 4	3.52359	1.55e-07
NULL	Novel Transcribed Region; evidence: embryonic ESTs	3.52207	3.27e-07
CNR2	cannabinoid receptor 2 (macrophage)	3.49779	1.32e-09
BCNT2	bucentaur-2	3.49553	2.53e-12
NULL	NULL	3.48863	1.29e-07
ZIC2	Zic family member 2 (odd-paired homolog, Drosophila)	3.47592	4.12e-10
SLC7A7	solute carrier family 7 (cationic amino acid transporter, y+ system), member 7	3.44794	7e-13
ZNF394	zinc finger protein 394	3.44647	2.49e-09
NULL	Novel Transcribed Region; evidence: embryonic ESTs	3.44618	1.63e-05
ID1	inhibitor of DNA binding 1, dominant negative helix-loop-helix protein	3.43216	2.11e-10
SPIC	Spi-C transcription factor (Spi-1/PU.1 related)	3.39455	6.39e-11
IGFBP3	insulin-like growth factor binding protein 3	3.38332	5.78e-10
NGFR	nerve growth factor receptor (TNFR superfamily, member 16)	3.38042	8.7e-09
LOC100295130	similar to lysosomal-associated protein transmembrane 4B	3.37906	4.89e-12
NULL	Novel Transcribed Region; evidence: embryonic ESTs	3.374	1.14e-07
MTHFS	5,10-methenyltetrahydrofolate synthetase (5-formyltetrahydrofolate cyclo-ligase)	3.35655	2.41e-10
MS4A8B	membrane-spanning 4-domains, subfamily A, member 8B	3.35618	3.8e-11
LOC527645	similar to Histone H4 replacement CG3379-PC	3.35204	4.55e-08
NME4	non-metastatic cells 4, protein expressed in	3.35047	4.84e-12
AVIL	advillin	3.34771	8.47e-12
NULL	NULL	3.34624	1.57e-12
NULL	Novel Transcribed Region; evidence: embryonic ESTs	3.33998	3.89e-12
SCD5	stearoyl-CoA desaturase 5	3.33578	1.29e-08
NULL	Novel Transcribed Region; evidence: embryonic ESTs	3.32569	2.4e-10
KRT7	keratin 7	3.32409	1.7e-10
LOC521580	similar to histone cluster 1, H2bd	3.3201	8.06e-06
NULL	Novel Transcribed Region; evidence: embryonic ESTs	3.3169	1.29e-11
NAV1	neuron navigator 1	3.30435	8.48e-11
S100B	S100 calcium binding protein B	3.29963	2.11e-07
NULL	NULL	3.29278	5.85e-11
PRDM1	PR domain containing 1, with ZNF domain	3.2866	2.13e-07
PTCH1	patched homolog 1 (Drosophila)	3.27613	7.26e-08
LOC100337434	hypothetical LOC100337434	3.27376	2.2e-06
NULL	Novel Transcribed Region; evidence: embryonic ESTs	3.25534	4.79e-12
NULL	NULL	3.24928	6.78e-09
NULL	Novel Transcribed Region; evidence: embryonic ESTs	3.24456	6.06e-12
LOC528329	similar to Histone H4 replacement CG3379-PC	3.23056	4.66e-07
ZBED5	zinc finger, BED-type containing 5	3.22491	5.34e-12
TGM2	transglutaminase 2 (C polypeptide, protein-glutamine-gamma-glutamyltransferase)	3.22477	2.59e-09
RGS2	regulator of G-protein signaling 2, 24kDa	3.22382	5.12e-07
ABCC4	ATP-binding cassette, sub-family C (CFTR/MRP), member 4	3.21785	3.93e-10
NULL	Novel Transcribed Region; evidence: embryonic ESTs	3.20224	5.41e-09
SPTBN1	spectrin, beta, non-erythrocytic 1	3.20073	3.71e-11
NULL	Novel Transcribed Region; evidence: embryonic ESTs	3.19679	3.14e-08
LOC505800	similar to Interleukin-32 precursor (IL-32) (Natural killer cells protein 4) (Tumor necrosis factor alpha-inducing factor)	3.18853	5.63e-09
LOC517138	similar to Histone H4 replacement CG3379-PC	3.18761	2.78e-07
IFITM2	interferon induced transmembrane protein 2 (1-8D)	3.15306	1.03e-10
NULL	NULL	3.15076	5.54e-10
NULL	Novel Transcribed Region; evidence: embryonic ESTs	3.14523	6.62e-10
NULL	Novel Transcribed Region; evidence: embryonic ESTs	3.14095	1.82e-10
NULL	NULL	3.13674	3.15e-10
NULL	Novel Transcribed Region; evidence: embryonic ESTs	3.13638	1.1e-09
CTHRC1	collagen triple helix repeat containing 1	3.13454	9.15e-09
PRDM14	PR domain containing 14	3.12406	2.14e-12
NULL	Novel Transcribed Region; evidence: embryonic ESTs	3.12357	1.83e-09
PLIN2	perilipin 2	3.10797	1.94e-10
TRIM38	tripartite motif-containing 38	3.10748	1.1e-09
SERPINA5	serpin peptidase inhibitor, clade A (alpha-1 antiproteinase, antitrypsin), member 5	3.10584	8.39e-12
NULL	Novel Transcribed Region; evidence: embryonic ESTs	3.10017	4.91e-10
SNAI1	snail homolog 1 (Drosophila)	3.09974	8.25e-07
CCNYL1	cyclin Y-like 1	3.0948	5.39e-09
LOC524129	similar to Lysosomal associated protein transmembrane 4 beta	3.06308	2.74e-11
NULL	Novel Transcribed Region; evidence: embryonic ESTs	3.03579	0.000100728
FEZ1	fasciculation and elongation protein zeta 1 (zygin I)	3.0319	1.15e-10
ACVR1B	activin A receptor, type IB	3.03148	1.41e-10
NULL	NULL	3.03069	2.59e-11
CNKSR3	CNKSR family member 3	3.0292	6.33e-12
AK3L1	adenylate kinase 3-like 1	3.02716	2.72e-09
AUTS2	autism susceptibility candidate 2	3.02705	1.47e-07
LOC100270684	hypothetical protein LOC100270684	3.02114	1.95e-06
NULL	NULL	3.02041	5.31e-12
LOC100337420	hypothetical LOC100337420	3.01347	1.82e-05
ZFAND5	zinc finger, AN1-type domain 5	3.00279	8.64e-10
RNF19B	ring finger protein 19B	2.99709	1.26e-11
JARID2	jumonji, AT rich interactive domain 2	2.99289	1.89e-09
ID2	inhibitor of DNA binding 2, dominant negative helix-loop-helix protein	2.98547	2e-07
NULL	Novel Transcribed Region; evidence: embryonic ESTs	2.98341	1.29e-09
NULL	Novel Transcribed Region; evidence: embryonic ESTs	2.9829	2.69e-10
NULL	NULL	2.9698	6.47e-08
MYOM1	myomesin 1, 185kDa	2.9663	1.01e-09
ZFAND5	zinc finger, AN1-type domain 5	2.9658	1.91e-09
CLDN10	claudin 10	2.95271	3.37e-11
NULL	Novel Transcribed Region; evidence: embryonic ESTs	2.94875	5.46e-08
NULL	Novel Transcribed Region; evidence: embryonic ESTs	2.94827	8.2e-08
NULL	Novel Transcribed Region; evidence: embryonic ESTs	2.94435	9.83e-10
SVOP	SV2 related protein homolog (rat)	2.94334	8.1e-11
NULL	Novel Transcribed Region; evidence: embryonic ESTs	2.94158	1.23e-10
LOC530205	hypothetical protein LOC530205	2.93596	3.6e-10
ZFP36	zinc finger protein 36, C3H type, homolog (mouse)	2.93502	5.94e-12
NULL	Novel Transcribed Region; evidence: embryonic ESTs	2.92781	1.25e-09
REPS2	RALBP1 associated Eps domain containing 2	2.92724	6.32e-08
NULL	Novel Transcribed Region; evidence: embryonic ESTs	2.9203	9.22e-11
LOC781039	similar to pericardine	2.91493	1.22e-07
ATF3	activating transcription factor 3	2.91336	3.64e-10
NULL	Novel Transcribed Region; evidence: embryonic ESTs	2.91059	2.39e-09
LOC525863	similar to Hist1h4c protein	2.90324	1.32e-07
ZBTB44	zinc finger and BTB domain containing 44	2.89817	1.54e-09
ZAP70	zeta-chain (TCR) associated protein kinase 70kDa	2.8977	6.25e-10
LOC615091	similar to histone cluster 1, H2bd	2.89765	2.02e-06
MIR685	microRNA mir-685	2.89477	7.91e-06
PAPOLG	poly(A) polymerase gamma	2.89461	1.93e-08
SLC1A4	solute carrier family 1 (glutamate/neutral amino acid transporter), member 4	2.89451	1.45e-09
FOS	FBJ murine osteosarcoma viral oncogene homolog	2.89093	2e-11
ADRB2	adrenergic, beta-2-, receptor, surface	2.88525	5.5e-09
SORL1	sortilin-related receptor, L(DLR class) A repeats-containing	2.8789	1.24e-09
NULL	Novel Transcribed Region; evidence: embryonic ESTs	2.8755	4.35e-09
NULL	Novel Transcribed Region; evidence: embryonic ESTs	2.8742	3.38e-09
MGST3	microsomal glutathione S-transferase 3	2.86375	2.24e-11
NR4A1	nuclear receptor subfamily 4, group A, member 1	2.86138	5.19e-06
SH3BGRL	SH3 domain binding glutamic acid-rich protein like	2.85678	3.76e-11
NULL	Novel Transcribed Region; evidence: embryonic ESTs	2.85618	1.58e-09
LOC504995	similar to growth differentiation factor 3	2.85354	1.72e-09
LOC100337383	hypothetical protein LOC100337383	2.85118	5.57e-06
NULL	Novel Transcribed Region; evidence: embryonic ESTs	2.84623	5.67e-10
SFRS15	splicing factor, arginine/serine-rich 15	2.84494	3.44e-09
NULL	Novel Transcribed Region; evidence: embryonic ESTs	2.84466	8.51e-09
NR5A2	nuclear receptor subfamily 5, group A, member 2	2.84172	6.86e-08
PIP	prolactin-induced protein	2.83857	2.98e-10
CCRN4L	CCR4 carbon catabolite repression 4-like (S. cerevisiae)	2.83839	1.36e-09
NULL	Novel Transcribed Region; evidence: embryonic ESTs	2.83517	1.36e-09
LOC786521	similar to growth differentiation factor 3	2.82535	3.37e-09
ZRANB1	zinc finger, RAN-binding domain containing 1	2.82437	2.18e-11
MYLIP	myosin regulatory light chain interacting protein	2.82242	2.06e-07
PLAUR	plasminogen activator, urokinase receptor	2.81773	3.14e-10
LOC529647	similar to Histone H4 replacement CG3379-PC	2.81373	1.1e-06
STBD1	starch binding domain 1	2.81224	5.99e-10
NFIL3	nuclear factor, interleukin 3 regulated	2.81039	4.15e-09
OBFC2A	oligonucleotide/oligosaccharide-binding fold containing 2A	2.80935	3.54e-10
LAPTM4B	lysosomal protein transmembrane 4 beta	2.80809	8.98e-11
FLRT3	fibronectin leucine rich transmembrane protein 3	2.8037	5.61e-11
AHCYL2	adenosylhomocysteinase-like 2	2.79994	2.81e-09
SMS	spermine synthase	2.79638	4.58e-09
NULL	Novel Transcribed Region; evidence: embryonic ESTs	2.78339	7.41e-08
LOC100125763	neuronal protein 3.1	2.78198	5.28e-11
NULL	NULL	2.77707	5.97e-10
NULL	Novel Transcribed Region; evidence: embryonic ESTs	2.7725	5.77e-09
NULL	Novel Transcribed Region; evidence: embryonic ESTs	2.76502	4.24e-05
NULL	NULL	2.7617	9.15e-11
AKIRIN2	akirin 2	2.7586	9.38e-11
ZNF503	zinc finger protein 503	2.75763	8.5e-06
NULL	Novel Transcribed Region; evidence: embryonic ESTs	2.7531	1.29e-10
MAP7D3	MAP7 domain containing 3	2.75104	3e-10
ZNF565	zinc finger protein 565	2.74568	4.73e-10
STAT3	signal transducer and activator of transcription 3 (acute-phase response factor)	2.74126	2.37e-09
AK3L1	adenylate kinase 3-like 1	2.74006	1.46e-10
CLK1	CDC-like kinase 1	2.73629	5.43e-09
LOC616776	similar to histone cluster 1, H2bd	2.73538	3.52e-05
CTGF	connective tissue growth factor	2.73304	6.58e-09
NULL	Novel Transcribed Region; evidence: embryonic ESTs	2.73141	2.89e-05
PSME1	proteasome (prosome, macropain) activator subunit 1 (PA28 alpha)	2.7233	1.07e-09
NULL	Novel Transcribed Region; evidence: embryonic ESTs	2.72215	1.11e-07
FOXG1	forkhead box G1	2.71815	2.48e-07
ADORA2B	adenosine A2b receptor	2.71655	3.05e-06
NULL	Novel Transcribed Region; evidence: embryonic ESTs	2.71311	1.42e-07
IFITM3	interferon induced transmembrane protein 3 (1-8U)	2.71289	2.86e-08
NULL	Novel Transcribed Region; evidence: embryonic ESTs	2.70961	2.63e-10
KIT	v-kit Hardy-Zuckerman 4 feline sarcoma viral oncogene homolog	2.70842	1.71e-09
NETO2	neuropilin (NRP) and tolloid (TLL)-like 2	2.70445	7.91e-09
CIST1	intestine-specific transcript 1 protein	2.69875	7.96e-11
IER5	immediate early response 5	2.69856	5.37e-10
LOC100337473	GJ17461-like	2.69796	4.35e-06
C5H12ORF57	chromosome 12 open reading frame 57 ortholog	2.69573	5.84e-10
KLF4	Kruppel-like factor 4 (gut)	2.6849	7.34e-09
NULL	Novel Transcribed Region; evidence: embryonic ESTs	2.68327	1.27e-09
GPR125	G protein-coupled receptor 125	2.68073	4.79e-09
FOSB	FBJ murine osteosarcoma viral oncogene homolog B	2.68047	4.98e-09
LOC517481	similar to Histone H4 replacement CG3379-PC	2.67708	4.2e-06
NULL	Novel Transcribed Region; evidence: embryonic ESTs	2.67629	1.25e-07
NULL	Novel Transcribed Region; evidence: embryonic ESTs	2.67484	2.79e-08
GLUL	glutamate-ammonia ligase (glutamine synthetase)	2.67412	6.24e-10
CIDEB	cell death-inducing DFFA-like effector b	2.67263	4.54e-10
NULL	NULL	2.66425	3.85e-09
NULL	NULL	2.66297	2.03e-10
UNG	uracil-DNA glycosylase	2.6588	2.92e-08
NULL	Novel Transcribed Region; evidence: embryonic ESTs	2.65382	1.17e-10
NULL	Novel Transcribed Region; evidence: embryonic ESTs	2.65102	1.45e-08
NULL	NULL	2.65041	1.41e-09
PLA2G7	phospholipase A2, group VII (platelet-activating factor acetylhydrolase, plasma)	2.65014	1.74e-05
CXCR4	chemokine (C-X-C motif) receptor 4	2.64715	9.5e-05
SELL	selectin L	2.64281	5.65e-11
ORC1L	origin recognition complex, subunit 1-like (yeast)	2.64169	4.85e-10
NULL	Novel Transcribed Region; evidence: embryonic ESTs	2.64094	6.22e-10
NOSTRIN	nitric oxide synthase trafficker	2.63795	3.94e-09
LOC618550	similar to heme binding protein 1	2.63785	4.12e-10
ABO	ABO blood group (transferase A, alpha 1-3-N-acetylgalactosaminyltransferase; transferase B, alpha 1-3-galactosyltransferase)	2.63755	7.63e-11
DUSP1	dual specificity phosphatase 1	2.63588	4.51e-11
SLC4A7	solute carrier family 4, sodium bicarbonate cotransporter, member 7	2.63362	4.09e-09
LOC100335534	histone H2B type 1-A-like	2.62824	1.1e-06
GRP	gastrin-releasing peptide	2.62752	3.37e-10
LOC100294980	similar to histone cluster 1, H2bd	2.61922	4.76e-05
CDCA7	cell division cycle associated 7	2.61359	7.26e-09
NULL	NULL	2.61331	1.34e-10
MGC127874	hypothetical LOC508617	2.61178	1.75e-11
NULL	NULL	2.61039	1.5e-07
PLAT	plasminogen activator, tissue	2.60823	1.73e-09
SASH1	SAM and SH3 domain containing 1	2.60486	1.56e-10
NULL	Novel Transcribed Region; evidence: embryonic ESTs	2.60054	4.07e-10
ERRFI1	ERBB receptor feedback inhibitor 1	2.59774	7.99e-09
JARID2	jumonji, AT rich interactive domain 2	2.5956	4.62e-08
RBM4	RNA binding motif protein 4	2.59044	1.03e-09
GJA1	gap junction protein, alpha 1, 43kDa	2.58461	6.05e-09
STAG2	stromal antigen 2	2.58285	9.64e-09
STMN1	stathmin 1	2.578	3.88e-09
NULL	Novel Transcribed Region; evidence: embryonic ESTs	2.57786	3.56e-09
NULL	NULL	2.57739	2.15e-09
LOC615884	similar to Mov10l1, Moloney leukemia virus 10-like 1, homolog (mouse)	2.5771	2.49e-06
LYZ1	lysozyme (renal amyloidosis)	2.57535	9.72e-09
SCHIP1	schwannomin interacting protein 1	2.57328	1.86e-08
BTK	Bruton agammaglobulinemia tyrosine kinase	2.57259	1.46e-08
FOXA3	forkhead box A3	2.56781	5.56e-06
NULL	NULL	2.56493	3.28e-10
C4H7orf23	transmembrane protein C7orf23 homolog	2.56444	2.85e-10
NULL	Novel Transcribed Region; evidence: embryonic ESTs	2.55515	9.22e-08
BTG3	BTG family, member 3	2.55406	7.76e-08
MYCN	v-myc myelocytomatosis viral related oncogene, neuroblastoma derived (avian)	2.54984	1.16e-09
NULL	NULL	2.53586	5.73e-06
SIRT1	sirtuin (silent mating type information regulation 2 homolog) 1 (S. cerevisiae)	2.53344	3.67e-08
IL6ST	interleukin 6 signal transducer (gp130, oncostatin M receptor)	2.53174	2.3e-10
GEM	GTP binding protein overexpressed in skeletal muscle	2.5316	0.000180657
SLC1A3	solute carrier family 1 (glial high affinity glutamate transporter), member 3	2.53044	7.63e-09
FOSB	FBJ murine osteosarcoma viral oncogene homolog B	2.52999	2.14e-05
TKTL1	transketolase-like 1	2.52805	2.15e-08
NULL	NULL	2.52513	2.68e-07
C3H1orf54	chromosome 1 open reading frame 54 ortholog	2.52371	2.5e-09
NULL	NULL	2.51918	6.23e-11
SRPK3	SFRS protein kinase 3	2.51839	0.0321607
LOC613345	similar to histone H3.3	2.51751	2.47e-10
MGC127133	20-beta-hydroxysteroid dehydrogenase-like	2.51667	7.17e-10
PCNA	proliferating cell nuclear antigen	2.51491	1.59e-09
TOB1	transducer of ERBB2, 1	2.51447	1.42e-06
ARL3	ADP-ribosylation factor-like 3	2.51294	4.07e-10
RRAD	Ras-related associated with diabetes	2.50966	2.36e-09
RTN4	reticulon 4	2.50961	1.54e-07
NULL	NULL	2.50923	6.55e-09
NULL	NULL	2.50748	2.36e-09
NULL	NULL	2.50567	2.26e-06
LOC782922	similar to prostaglandin F synthetase II	2.50182	4.12e-09
SERPINB4	serpin peptidase inhibitor, clade B (ovalbumin), member 4	2.50139	2.48e-06
NULL	Novel Transcribed Region; evidence: embryonic ESTs	2.49448	1.16e-09
CDC42EP4	CDC42 effector protein (Rho GTPase binding) 4	2.49137	1.14e-08
ZFAND5	zinc finger, AN1-type domain 5	2.48885	7.36e-09
NULL	Novel Transcribed Region; evidence: embryonic ESTs	2.48605	1.32e-09
GULO	L-gulono-gamma-lactone oxidase	2.486	8.07e-10
ADAMTS1	ADAM metallopeptidase with thrombospondin type 1 motif, 1	2.48598	2.94e-07
CCT6B	chaperonin containing TCP1, subunit 6B (zeta 2)	2.47874	2e-10
NULL	NULL	2.47441	2.15e-08
LOC518318	similar to histone cluster 1, H3f	2.47287	5.45e-09
TMEM37	transmembrane protein 37	2.47272	3.38e-08
NULL	Novel Transcribed Region; evidence: embryonic ESTs	2.46903	3.81e-09
NULL	NULL	2.469	4.42e-07
NULL	Novel Transcribed Region; evidence: embryonic ESTs	2.468	5.95e-08
AMPD1	adenosine monophosphate deaminase 1 (isoform M)	2.46534	1.42e-07
LOC614129	similar to Eukaryotic initiation factor 4A-II (ATP-dependent RNA helicase eIF4A-2) (eIF4A-II) (eIF-4A-II)	2.46108	7.81e-05
NULL	NULL	2.46107	2.41e-08
TBPL1	TBP-like 1	2.46077	8.85e-10
ARF5	ADP-ribosylation factor 5	2.45896	3.52e-07
LOC619094	similar to histone H4	2.45319	1.91e-05
LOC783224	similar to ferritin L subunit	2.45139	7.09e-09
CCDC160	coiled-coil domain containing 160	2.45011	1.44e-07
NULL	Novel Transcribed Region; evidence: embryonic ESTs	2.44603	4.79e-08
SLC10A4	solute carrier family 10 (sodium/bile acid cotransporter family), member 4	2.44415	6.05e-06
AK3L1	adenylate kinase 3-like 1	2.44016	6.45e-10
NULL	Novel Transcribed Region; evidence: embryonic ESTs	2.43815	1.06e-05
MTHFS	5,10-methenyltetrahydrofolate synthetase (5-formyltetrahydrofolate cyclo-ligase)	2.43594	9.86e-10
LOC784642	similar to ferritin L subunit	2.43472	3.1e-07
NULL	NULL	2.42925	7.42e-07
LOC787788	similar to Cystatin-B (Stefin-B)	2.42515	9.79e-09
CCNB1	cyclin B1	2.42241	4.03e-08
LOC782359	similar to BCL2 binding component 3	2.42223	1.56e-07
LOC529462	similar to ubiquitin specific protease 53	2.422	7.34e-09
TRPM6	transient receptor potential cation channel, subfamily M, member 6	2.41911	1.07e-08
NULL	Novel Transcribed Region; evidence: embryonic ESTs	2.41622	1.81e-06
NULL	NULL	2.41552	3.32e-10
NULL	Novel Transcribed Region; evidence: embryonic ESTs	2.41454	2.42e-08
SLC39A10	solute carrier family 39 (zinc transporter), member 10	2.4089	6.08e-09
PELI1	pellino homolog 1 (Drosophila)	2.40799	1.24e-07
DPYSL2	dihydropyrimidinase-like 2	2.40577	8.73e-10
LOC100296271	similar to ELAV-like 2	2.40464	9.99e-08
NULL	Novel Transcribed Region; evidence: embryonic ESTs	2.39977	4.42e-06
CDKL2	cyclin-dependent kinase-like 2 (CDC2-related kinase)	2.39933	8.71e-09
NULL	Novel Transcribed Region; evidence: embryonic ESTs	2.39845	1.36e-09
CSTB	cystatin B (stefin B)	2.39448	3.67e-09
NUMBL	numb homolog (Drosophila)-like	2.39412	2.86e-07
USPL1	ubiquitin specific peptidase like 1	2.39039	7.22e-06
NULL	Novel Transcribed Region; evidence: embryonic ESTs	2.38706	2.06e-09
DCK	deoxycytidine kinase	2.38558	4.23e-08
NULL	NULL	2.38173	1.55e-09
TKT	transketolase	2.37886	4.72e-09
NULL	Novel Transcribed Region; evidence: embryonic ESTs	2.37827	4.34e-09
CHP	calcium binding protein P22	2.37715	2.33e-08
NULL	NULL	2.37552	4.7e-06
STAT3	signal transducer and activator of transcription 3 (acute-phase response factor)	2.37417	8.79e-08
NULL	Novel Transcribed Region; evidence: embryonic ESTs	2.37011	1.74e-10
LOC100300885	similar to ferritin, light polypeptide	2.36817	1.75e-07
UCK2	uridine-cytidine kinase 2	2.36784	4.76e-08
NULL	NULL	2.36682	6.98e-10
RTF1	Rtf1, Paf1/RNA polymerase II complex component, homolog (S. cerevisiae)	2.36272	7.67e-10
SOX4	SRY (sex determining region Y)-box 4	2.36173	5.48e-06
ATP6V1C2	ATPase, H+ transporting, lysosomal 42kDa, V1 subunit C2	2.36034	7.18e-08
DNAJB1	DnaJ (Hsp40) homolog, subfamily B, member 1	2.35398	5.6e-05
NULL	NULL	2.35197	3.25e-08
UPP1	uridine phosphorylase 1	2.34668	2.6e-06
ARG2	arginase, type II	2.34531	9.61e-09
NULL	Novel Transcribed Region; evidence: embryonic ESTs	2.3446	9.82e-09
LOC100297644	hypothetical protein LOC100297644	2.34237	1.41e-08
HSPB8	heat shock 22kDa protein 8	2.341	2.23e-05
NULL	Novel Transcribed Region; evidence: embryonic ESTs	2.33995	1.22e-09
RCL1	RNA terminal phosphate cyclase-like 1	2.33682	3.84e-09
SYCP3	synaptonemal complex protein 3	2.33279	2.32e-08
LOC512293	similar to Cyclin B1	2.33274	9.47e-09
NULL	NULL	2.3315	4.52e-09
RGS4	regulator of G-protein signaling 4	2.33021	1.87e-09
JAM2	junctional adhesion molecule 2	2.32991	1.51e-06
SENP7	SUMO1/sentrin specific peptidase 7	2.32906	5.68e-07
NULL	Novel Transcribed Region; evidence: embryonic ESTs	2.3275	1.08e-07
PRKCI	protein kinase C, iota	2.32721	2.53e-08
LOC521581	similar to histone cluster 1, H3f	2.32639	1.38e-05
NULL	NULL	2.32536	1.83e-07
STK38	serine/threonine kinase 38	2.32206	7.19e-08
MAP1A	microtubule-associated protein 1A	2.31936	4.58e-08
NULL	NULL	2.31594	3.85e-07
PTMA	prothymosin, alpha (gene sequence 28)	2.31591	7.89e-09
NULL	Novel Transcribed Region; evidence: embryonic ESTs	2.31562	3.71e-09
NULL	Novel Transcribed Region; evidence: embryonic ESTs	2.31505	1.39e-06
NULL	Novel Transcribed Region; evidence: embryonic ESTs	2.31137	1.47e-06
LOC100337402	hypothetical LOC100337402	2.30949	0.000232824
EIF1B	eukaryotic translation initiation factor 1B	2.30857	2.22e-08
NULL	Novel Transcribed Region; evidence: embryonic ESTs	2.30812	1.88e-07
NULL	Novel Transcribed Region; evidence: embryonic ESTs	2.30662	1.12e-09
AHCYL2	adenosylhomocysteinase-like 2	2.30642	1.57e-09
NULL	NULL	2.3064	8.17e-07
LOC616773	hypothetical LOC616773	2.30632	5.8e-09
LOC613754	similar to chromosome 1 open reading frame 125	2.30615	3.13e-06
LOC100337018	hypothetical protein LOC100337018	2.30596	0.000120224
ANKRD50	ankyrin repeat domain 50	2.30305	9.02e-07
DCP1A	DCP1 decapping enzyme homolog A (S. cerevisiae)	2.29759	9.45e-09
POLG2	polymerase (DNA directed), gamma 2, accessory subunit	2.29742	3.86e-08
NULL	Novel Transcribed Region; evidence: embryonic ESTs	2.29477	5.15e-05
LOC539596	similar to Transforming growth factor-beta induced protein IG-H3 precursor (Beta IG-H3) (Kerato-epithelin) (RGD-containing collagen associated protein) (RGD-CAP)	2.29303	9.47e-10
LOC506900	histone H2A	2.29275	1.89e-05
DNAJC12	DnaJ (Hsp40) homolog, subfamily C, member 12	2.29134	2.32e-07
MYO9A	myosin IXA	2.29003	6.62e-09
PCF11	PCF11, cleavage and polyadenylation factor subunit, homolog (S. cerevisiae)	2.28947	6.13e-08
ZNF295	zinc finger protein 295	2.28876	6.78e-09
NULL	Novel Transcribed Region; evidence: embryonic ESTs	2.28846	2.09e-06
SPESP1	sperm equatorial segment protein 1	2.28587	0.00284304
LOC510723	similar to ATPase, Class V, type 10A	2.28465	1.21e-06
GPCPD1	glycerophosphocholine phosphodiesterase GDE1 homolog (S. cerevisiae)	2.2811	8.56e-10
FABP3	fatty acid binding protein 3, muscle and heart (mammary-derived growth inhibitor)	2.28092	4.3e-07
FOXA2	forkhead box A2	2.27914	1.03e-05
KRT6A	keratin 6A	2.27873	6.21e-08
NULL	Novel Transcribed Region; evidence: embryonic ESTs	2.27595	2.79e-05
NULL	Novel Transcribed Region; evidence: embryonic ESTs	2.27509	3.79e-08
ZNF296	zinc finger protein 296	2.27015	7.41e-08
FOSL1	FOS-like antigen 1	2.2692	1.47e-07
NULL	Novel Transcribed Region; evidence: embryonic ESTs	2.26401	1.16e-09
NCAPG	non-SMC condensin I complex, subunit G	2.26319	9.09e-09
SRPK2	SFRS protein kinase 2	2.26275	2.82e-06
NULL	Novel Transcribed Region; evidence: embryonic ESTs	2.26242	6.44e-09
GLCCI1	glucocorticoid induced transcript 1	2.26199	1.83e-07
C4H7orf53	chromosome 7 open reading frame 53 ortholog	2.26156	5.49e-05
ZSWIM6	zinc finger, SWIM-type containing 6	2.26138	6.96e-08
LOC100300443	hypothetical protein LOC100300443	2.26136	7.29e-06
NULL	NULL	2.26099	1.07e-07
RPL8	ribosomal protein L8	2.26006	4.67e-08
DPYSL5	dihydropyrimidinase-like 5	2.2588	4.62e-07
PHACTR4	phosphatase and actin regulator 4	2.25829	5.93e-07
AKAP12	A kinase (PRKA) anchor protein 12	2.25468	1.62e-09
RPL7A	ribosomal protein L7a	2.25363	2.82e-09
MYST2	MYST histone acetyltransferase 2	2.2519	2.58e-08
NULL	Novel Transcribed Region; evidence: embryonic ESTs	2.24953	1.93e-08
PTN	pleiotrophin	2.24899	5.68e-08
NULL	Novel Transcribed Region; evidence: embryonic ESTs	2.24862	1.38e-05
SLC1A4	solute carrier family 1 (glutamate/neutral amino acid transporter), member 4	2.24859	1.22e-06
WDR34	WD repeat domain 34	2.23873	1.09e-09
CCNE1	cyclin E1	2.23813	1.72e-08
FOXC2	forkhead box C2 (MFH-1, mesenchyme forkhead 1)	2.23767	7.95e-09
NULL	Novel Transcribed Region; evidence: embryonic ESTs	2.23368	2.93e-09
SLC29A1	solute carrier family 29 (nucleoside transporters), member 1	2.23218	7.46e-08
NULL	NULL	2.22651	1.69e-08
LOC787825	similar to dynein light chain 1	2.22612	3.35e-08
LOC100298141	similar to ferritin, light polypeptide	2.22351	2.52e-06
BOLA-DMB	major histocompatibility complex, class II, DM beta-chain, expressed	2.22295	6.08e-08
BBX	bobby sox homolog (Drosophila)	2.21979	6.1e-09
NULL	NULL	2.21753	3.71e-07
MMP14	matrix metallopeptidase 14 (membrane-inserted)	2.21621	5.41e-09
DPYSL2	dihydropyrimidinase-like 2	2.21145	3.05e-08
NULL	NULL	2.20907	1.38e-08
KRT6C	keratin 6C	2.2082	1.08e-07
LOC100337018	hypothetical protein LOC100337018	2.20614	8.82e-05
NULL	Novel Transcribed Region; evidence: embryonic ESTs	2.20117	7.63e-06
NULL	Novel Transcribed Region; evidence: embryonic ESTs	2.20069	7.26e-08
PGD	phosphogluconate dehydrogenase	2.20046	6.39e-09
HS3ST2	heparan sulfate (glucosamine) 3-O-sulfotransferase 2	2.19812	1.18e-05
MAP3K8	mitogen-activated protein kinase kinase kinase 8	2.198	5.95e-08
NULL	Novel Transcribed Region; evidence: embryonic ESTs	2.19228	8.19e-08
CRISPLD2	cysteine-rich secretory protein LCCL domain containing 2	2.18878	2.18e-08
GPC4	glypican 4	2.18815	0.000763887
NULL	Novel Transcribed Region; evidence: embryonic ESTs	2.18731	7.51e-05
PITPNB	phosphatidylinositol transfer protein, beta	2.18538	6.93e-09
LOC100139405	similar to armadillo repeat containing, X-linked 4	2.1851	2.49e-07
DOCK10	dedicator of cytokinesis 10	2.18119	1.86e-07
NULL	Novel Transcribed Region; evidence: embryonic ESTs	2.1797	2.1e-09
HSPB1	heat shock 27kDa protein 1	2.17919	1.42e-07
NULL	Novel Transcribed Region; evidence: embryonic ESTs	2.17423	8.02e-05
NULL	Novel Transcribed Region; evidence: embryonic ESTs	2.17391	1.02e-05
JPH1	junctophilin 1	2.17373	1.13e-06
ACADSB	acyl-Coenzyme A dehydrogenase, short/branched chain	2.17351	3.61e-05
LGALS4	lectin, galactoside-binding, soluble, 4	2.1717	5.27e-08
NULL	NULL	2.16885	9.18e-09
TPBG	trophoblast glycoprotein	2.16758	3.56e-05
NULL	Novel Transcribed Region; evidence: embryonic ESTs	2.16574	1.83e-07
NETO2	neuropilin (NRP) and tolloid (TLL)-like 2	2.16551	4.98e-05
NULL	NULL	2.1655	0.0449572
NULL	Novel Transcribed Region; evidence: embryonic ESTs	2.16412	1.49e-08
C5H12orf23	chromosome 12 open reading frame 23 ortholog	2.16348	7.4e-07
LOC100299139	similar to glutamine synthetase	2.16245	4.29e-09
LOC783613	similar to dynein light chain 1	2.16203	3.92e-08
LOC504425	similar to ribosomal protein L18a	2.1618	5.98e-08
LOC100297725	similar to histone H3.3B	2.16124	1.76e-07
CDH2	cadherin 2, type 1, N-cadherin (neuronal)	2.16118	9.35e-06
EVI2B	ecotropic viral integration site 2B	2.16084	0.000203275
LOC100335214	heme-binding protein 1-like	2.15975	4.56e-08
SLC9A9	solute carrier family 9 (sodium/hydrogen exchanger), member 9	2.159	2.83e-09
CSTB	cystatin B (stefin B)	2.1581	9.06e-09
C4orf32	C4orf32 homolog	2.15758	1.74e-06
REV3L	REV3-like, catalytic subunit of DNA polymerase zeta (yeast)	2.1561	2.49e-08
SIRT1	sirtuin (silent mating type information regulation 2 homolog) 1 (S. cerevisiae)	2.15608	9.54e-09
PLUNC	palate, lung and nasal epithelium associated	2.15545	1.79e-06
BCNT2	bucentaur-2	2.15403	4.68e-08
NULL	Novel Transcribed Region; evidence: embryonic ESTs	2.15314	1.55e-05
TFB2M	transcription factor B2, mitochondrial	2.14968	3.4e-09
INTS6	integrator complex subunit 6	2.14921	1.79e-05
LOC509782	similar to ribosomal protein S11	2.146	1e-07
NULL	Novel Transcribed Region; evidence: embryonic ESTs	2.14498	2.27e-06
FLT3	fms-related tyrosine kinase 3	2.14492	3.36e-07
RSF1	remodeling and spacing factor 1	2.14462	2.15e-07
MYO9A	myosin IXA	2.14439	1.17e-08
NULL	Novel Transcribed Region; evidence: embryonic ESTs	2.14429	1.63e-08
RNF213	ring finger protein 213	2.14362	5.09e-07
NULL	Novel Transcribed Region; evidence: embryonic ESTs	2.14257	1.85e-06
PUS7	pseudouridylate synthase 7 homolog (S. cerevisiae)	2.14216	1.56e-08
NULL	Novel Transcribed Region; evidence: embryonic ESTs	2.14062	2.26e-06
NULL	Novel Transcribed Region; evidence: embryonic ESTs	2.14006	5.28e-08
VEZF1	vascular endothelial zinc finger 1	2.13974	1.45e-08
LOC613416	similar to heme binding protein 1	2.13862	5.87e-08
LOC506251	similar to ribosomal protein L8	2.1381	2.54e-07
FBXO30	F-box protein 30	2.13516	3.82e-08
CHEK1	CHK1 checkpoint homolog (S. pombe)	2.13448	3.94e-08
NULL	Novel Transcribed Region; evidence: embryonic ESTs	2.13406	5.5e-07
MFSD2A	major facilitator superfamily domain containing 2A	2.13263	5.12e-08
PTPN12	protein tyrosine phosphatase, non-receptor type 12	2.13168	1.5e-07
BoLA-DRB3	major histocompatibility complex, class II, DRB3	2.13132	6.33e-05
MED13	mediator complex subunit 13	2.13036	1.25e-08
NULL	Novel Transcribed Region; evidence: embryonic ESTs	2.12801	7.63e-09
PTMA	prothymosin, alpha (gene sequence 28)	2.12561	2.65e-08
NULL	Novel Transcribed Region; evidence: embryonic ESTs	2.12479	5.43e-08
IL6	interleukin 6 (interferon, beta 2)	2.12469	4.31e-07
TGIF2	TGFB-induced factor homeobox 2	2.1235	2.92e-09
NULL	Novel Transcribed Region; evidence: embryonic ESTs	2.11932	1.55e-08
SP5	Sp5 transcription factor	2.11509	2.6e-08
LOC616039	similar to Pancreatic trypsin inhibitor precursor (Basic protease inhibitor) (BPI) (BPTI) (Aprotinin)	2.1149	1.89e-08
NULL	NULL	2.11326	1.72e-07
NULL	Novel Transcribed Region; evidence: embryonic ESTs	2.11219	7.79e-07
PCF11	PCF11, cleavage and polyadenylation factor subunit, homolog (S. cerevisiae)	2.11194	5.37e-08
SLC4A7	solute carrier family 4, sodium bicarbonate cotransporter, member 7	2.11126	2.91e-08
PDCL	phosducin-like	2.11043	1.83e-07
NULL	Novel Transcribed Region; evidence: embryonic ESTs	2.11015	2.04e-08
BMP2	bone morphogenetic protein 2	2.10924	0.000150583
CNP	2',3'-cyclic nucleotide 3' phosphodiesterase	2.10521	2.43e-06
GSC	goosecoid homeobox	2.10457	4.72e-08
NULL	NULL	2.10388	7.59e-06
POLR3A	polymerase (RNA) III (DNA directed) polypeptide A, 155kDa	2.10271	1.05e-07
NULL	Novel Transcribed Region; evidence: embryonic ESTs	2.1002	2.34e-06
NULL	Novel Transcribed Region; evidence: embryonic ESTs	2.09883	7.53e-05
NULL	Novel Transcribed Region; evidence: embryonic ESTs	2.09846	8.06e-07
HSPH1	heat shock 105kDa/110kDa protein 1	2.09832	2.94e-06
NULL	Novel Transcribed Region; evidence: embryonic ESTs	2.09794	2.5e-08
ZNF382	zinc finger protein 382	2.09748	5.23e-05
ARGFX	similar to Arginine-fifty homeobox	2.09669	3.39e-08
SCAMP1	secretory carrier membrane protein 1	2.09576	9.61e-09
TRIM64	tripartite motif-containing 64	2.09037	1e-06
NULL	Novel Transcribed Region; evidence: embryonic ESTs	2.08508	5.71e-08
KIT	v-kit Hardy-Zuckerman 4 feline sarcoma viral oncogene homolog	2.08241	8.78e-07
FBL	fibrillarin	2.08187	8.27e-08
PCNA	proliferating cell nuclear antigen	2.07979	1.54e-07
LOC100336994	zinc finger protein 280B-like	2.07958	4.46e-07
LOC520939	similar to Krueppel-like factor 2 (Lung krueppel-like factor)	2.07725	4.66e-08
PCF11	PCF11, cleavage and polyadenylation factor subunit, homolog (S. cerevisiae)	2.07682	5.24e-07
KLHL24	kelch-like 24 (Drosophila)	2.07628	4.71e-09
NULL	Novel Transcribed Region; evidence: embryonic ESTs	2.07596	6.51e-08
NULL	NULL	2.07564	4.51e-06
LOC100299192	similar to ribosomal protein L22 like 1	2.07554	4.35e-08
NULL	Novel Transcribed Region; evidence: embryonic ESTs	2.07262	0.000131294
ZNF518B	zinc finger protein 518B	2.07151	0.0224401
NULL	Novel Transcribed Region; evidence: embryonic ESTs	2.06985	0.000202415
NULL	Novel Transcribed Region; evidence: embryonic ESTs	2.06809	3.23e-08
NKAIN1	Na+/K+ transporting ATPase interacting 1	2.06454	1.47e-08
LOC784058	similar to dynein light chain 1	2.06119	3.23e-07
NULL	Novel Transcribed Region; evidence: embryonic ESTs	2.05682	7.51e-09
FAM44B	family with sequence similarity 44, member B	2.05548	3.49e-07
NULL	Novel Transcribed Region; evidence: embryonic ESTs	2.05541	1.74e-06
EIF1	eukaryotic translation initiation factor 1	2.05535	2.74e-07
NULL	Novel Transcribed Region; evidence: embryonic ESTs	2.05446	3.51e-07
NULL	NULL	2.05439	9.53e-08
LOC524703	similar to ribosomal protein S21	2.0536	1.25e-07
SPARC	secreted protein, acidic, cysteine-rich (osteonectin)	2.05345	2.22e-07
NULL	Novel Transcribed Region; evidence: embryonic ESTs	2.05164	1.33e-05
ACOT11	acyl-CoA thioesterase 11	2.04811	9.72e-09
NULL	Novel Transcribed Region; evidence: embryonic ESTs	2.04764	4.96e-05
NULL	NULL	2.04759	5.29e-08
RBBP5	retinoblastoma binding protein 5	2.04659	5.85e-09
DHRS7	dehydrogenase/reductase (SDR family) member 7	2.04643	4.78e-09
SH3GL2	SH3-domain GRB2-like 2	2.04544	4.3e-07
MGC148328	hypothetical protein LOC783058	2.04359	0.00145036
ICK	intestinal cell (MAK-like) kinase	2.04149	2.93e-08
NULL	Novel Transcribed Region; evidence: embryonic ESTs	2.04089	1.22e-07
SOCS5	suppressor of cytokine signaling 5	2.03906	3.57e-08
NULL	NULL	2.03847	1.8e-06
RAB39B	RAB39B, member RAS oncogene family	2.0381	1.12e-07
LOC100299267	similar to pyruvate dehydrogenase phosphatase	2.03665	8.22e-07
DUSP26	dual specificity phosphatase 26 (putative)	2.03641	8.57e-06
TCHHL1	trichohyalin-like 1	2.03589	0.0778453
GIMAP1	GTPase, IMAP family member 1	2.03463	1.1e-05
CYP1A1	cytochrome P450, subfamily I (aromatic compound-inducible), polypeptide 1	2.03392	0.000262878
NULL	Novel Transcribed Region; evidence: embryonic ESTs	2.0334	1.76e-06
LOC510487	similar to UTP20, small subunit (SSU) processome component, homolog (yeast)	2.03112	4.68e-08
MARVELD1	MARVEL domain containing 1	2.03053	8.12e-07
PCNA	proliferating cell nuclear antigen	2.02821	1.85e-07
DEPDC7	DEP domain containing 7	2.0282	5.88e-07
NULL	NULL	2.02785	3.03e-07
ITPRIP	inositol 1,4,5-triphosphate receptor interacting protein	2.02629	3.76e-07
TRIM28	tripartite motif-containing 28	2.0259	2.11e-08
NULL	Novel Transcribed Region; evidence: embryonic ESTs	2.02418	3.67e-07
RPS25	similar to mCG10725	2.02363	1.45e-07
L1CAM	L1 cell adhesion molecule	2.02358	1.65e-06
NULL	Novel Transcribed Region; evidence: embryonic ESTs	2.0232	5.81e-08
NULL	Novel Transcribed Region; evidence: embryonic ESTs	2.02268	3.22e-08
SSB	Sjogren syndrome antigen B (autoantigen La)	2.02262	1.21e-08
LOC615291	similar to ferritin L subunit	2.02221	2.15e-07
MAP3K3	mitogen-activated protein kinase kinase kinase 3	2.01994	1.27e-07
LOC100300759	hypothetical protein LOC100300759	2.01976	1.87e-05
NULL	Novel Transcribed Region; evidence: embryonic ESTs	2.01795	4.5e-07
NULL	Novel Transcribed Region; evidence: embryonic ESTs	2.01645	9.01e-05
UBXN2A	UBX domain protein 2A	2.01471	1.4e-08
RPL18A	ribosomal protein L18a	2.01458	5.08e-08
LOC538831	similar to CG11877 CG11877-PA	2.01444	8.26e-08
LOC504599	histone H3.2	2.01347	1.31e-05
NULL	Novel Transcribed Region; evidence: embryonic ESTs	2.01339	2.44e-06
RASSF5	Ras association (RalGDS/AF-6) domain family member 5	2.01334	1.42e-06
LOC100299267	similar to pyruvate dehydrogenase phosphatase	2.01146	7.47e-08
PPM1K	protein phosphatase 1K (PP2C domain containing)	2.01035	2.56e-08
ARHGAP9	Rho GTPase activating protein 9	2.01025	2.38e-06
JUNB	jun B proto-oncogene	2.0093	1.43e-07
INO80	INO80 homolog (S. cerevisiae)	2.00926	7.91e-08
LOC616039	similar to Pancreatic trypsin inhibitor precursor (Basic protease inhibitor) (BPI) (BPTI) (Aprotinin)	2.00888	6.11e-08
CAMTA1	calmodulin binding transcription activator 1	2.00833	1.16e-07
NULL	Novel Transcribed Region; evidence: embryonic ESTs	2.00808	7.86e-06
RPL28	ribosomal protein L28	2.00801	1.23e-06
MGC159500	hypothetical LOC506494	2.00771	1.06e-07
NULL	Novel Transcribed Region; evidence: embryonic ESTs	2.00767	6.6e-09
NULL	Novel Transcribed Region; evidence: embryonic ESTs	2.00527	4.6e-06
DGAT2	diacylglycerol O-acyltransferase homolog 2 (mouse)	2.00424	1.87e-07
LOC100335965	dynein, light chain, LC8-type 2-like	2.00405	1.21e-06
CCDC65	coiled-coil domain containing 65	2.00373	2.32e-08
SPRY4	sprouty homolog 4 (Drosophila)	2.00306	2.64e-07
SERTAD1	SERTA domain containing 1	2.0024	9.71e-08
NULL	Novel Transcribed Region; evidence: embryonic ESTs	2.00228	0.00129883
CYR61	cysteine-rich, angiogenic inducer, 61	2.00203	2.34e-07
MAOB	monoamine oxidase B	2.00185	4.65e-06
DCAF7	DDB1 and CUL4 associated factor 7	2.00179	1.38e-08
H2AFZ	H2A histone family, member Z	2.00123	1.21e-06
NULL	Novel Transcribed Region; evidence: embryonic ESTs	2.0008	1.32e-06
MED6	mediator complex subunit 6	2.0002	4.55e-09
FBN2	fibrillin 2	1.99958	6.34e-07
NULL	Novel Transcribed Region; evidence: embryonic ESTs	1.99876	2.38e-05
NMNAT1	nicotinamide nucleotide adenylyltransferase 1	1.99871	2.73e-07
SLC38A2	solute carrier family 38, member 2	1.99737	2.2e-08
MYB	v-myb myeloblastosis viral oncogene homolog (avian)	1.99703	7.41e-07
HDAC2	histone deacetylase 2	1.9959	2.23e-06
TSKU	tsukushi small leucine rich proteoglycan homolog (Xenopus laevis)	1.99587	8.6e-07
NULL	Novel Transcribed Region; evidence: embryonic ESTs	1.99552	1.21e-07
LOC788112	similar to myeloid secondary granule protein	1.99517	2.98e-07
CDK7	cyclin-dependent kinase 7	1.995	1.48e-07
UBAP1	ubiquitin associated protein 1	1.99377	5.63e-07
NULL	Novel Transcribed Region; evidence: embryonic ESTs	1.99324	3.21e-08
LOC100296970	similar to pinin	1.99283	0.00030171
NLK	nemo-like kinase	1.9926	1.34e-07
H3F3B	H3 histone, family 3B (H3.3B)	1.99215	4.7e-07
LOC100297269	hypothetical protein LOC100297269	1.99189	1.85e-08
FGFR4	fibroblast growth factor receptor 4	1.98951	1.2e-08
LOC100299693	hypothetical protein LOC100299693	1.98889	1.95e-08
PMP22	peripheral myelin protein 22	1.98854	1.22e-06
ZBTB10	zinc finger and BTB domain containing 10	1.98845	6.77e-08
GUCA2A	guanylate cyclase activator 2A (guanylin)	1.98812	4.52e-06
NULL	Novel Transcribed Region; evidence: embryonic ESTs	1.98711	3.26e-06
TKT	transketolase	1.98601	3.08e-08
LOC783832	similar to dynein light chain 1	1.98598	2.05e-06
NULL	Novel Transcribed Region; evidence: embryonic ESTs	1.98381	9.03e-06
2013-09-04	septin 4	1.98332	1.34e-07
SLC20A1	solute carrier family 20 (phosphate transporter), member 1	1.98258	5.61e-07
RPS19	ribosomal protein S19	1.9818	4.2e-07
COL9A2	collagen, type IX, alpha 2	1.97955	2.43e-07
TWISTNB	TWIST neighbor	1.97955	4.31e-07
LOC781924	similar to Ribosomal protein L22-like 1	1.97722	1.51e-06
LOC781886	similar to Coiled-coil domain-containing protein 131 (Proline/serine-rich coiled-coil protein 2)	1.9771	6.23e-06
LOC617744	hypothetical LOC617744	1.97702	1.08e-06
CHSY1	chondroitin sulfate synthase 1	1.97497	7.7e-08
TMEM50A	transmembrane protein 50A	1.9742	1.56e-06
NULL	Novel Transcribed Region; evidence: embryonic ESTs	1.97319	2.66e-07
STARD3NL	STARD3 N-terminal like	1.97292	2.11e-08
C5H12orf23	chromosome 12 open reading frame 23 ortholog	1.96989	8.76e-08
NXF1	nuclear RNA export factor 1	1.96949	3.02e-07
TIFA	TRAF-interacting protein with forkhead-associated domain	1.969	2.45e-06
NULL	Novel Transcribed Region; evidence: embryonic ESTs	1.96864	1.51e-06
SYCP3	synaptonemal complex protein 3	1.96853	2.95e-07
NULL	Novel Transcribed Region; evidence: embryonic ESTs	1.96815	6.64e-06
ZNF547	zinc finger protein 547	1.96794	3.88e-08
RB1CC1	RB1-inducible coiled-coil 1	1.96705	1.54e-07
PPM1K	protein phosphatase 1K (PP2C domain containing)	1.96593	9.08e-08
NULL	Novel Transcribed Region; evidence: embryonic ESTs	1.96584	5.86e-06
HHEX	hematopoietically expressed homeobox	1.96298	4.82e-06
TBPL1	TBP-like 1	1.96181	9.56e-07
NULL	Novel Transcribed Region; evidence: embryonic ESTs	1.95913	4.13e-07
NULL	Novel Transcribed Region; evidence: embryonic ESTs	1.95756	9.6e-07
NULL	NULL	1.95596	1.07e-06
NULL	Novel Transcribed Region; evidence: embryonic ESTs	1.95347	9.1e-07
LOC538487	similar to UPF0472 protein C16orf72	1.95257	9.43e-08
NULL	Novel Transcribed Region; evidence: embryonic ESTs	1.95247	2.03e-07
NULL	NULL	1.9515	3.47e-07
NULL	Novel Transcribed Region; evidence: embryonic ESTs	1.95056	1.14e-07
DPCD	deleted in primary ciliary dyskinesia homolog (mouse)	1.95051	1.02e-07
POLR1C	polymerase (RNA) I polypeptide C, 30kDa	1.9492	2.6e-06
AP1AR	adaptor-related protein complex 1 associated regulatory protein	1.94758	3.33e-08
CCDC109B	coiled-coil domain containing 109B	1.94736	2.31e-07
NULL	Novel Transcribed Region; evidence: embryonic ESTs	1.94652	6.95e-07
DYNLL1	dynein, light chain, LC8-type 1	1.94637	2.05e-06
OTUD1	OTU domain containing 1	1.9462	4.77e-08
KIF15	kinesin family member 15	1.94508	5.35e-07
NULL	Novel Transcribed Region; evidence: embryonic ESTs	1.94506	1.28e-06
NULL	Novel Transcribed Region; evidence: embryonic ESTs	1.94495	2.09e-08
SERTAD1	SERTA domain containing 1	1.94365	5.83e-06
PPP1R15A	protein phosphatase 1, regulatory (inhibitor) subunit 15A	1.94317	5.41e-07
TXNL4B	thioredoxin-like 4B	1.94085	3.83e-08
ZMYM5	zinc finger, MYM-type 5	1.93927	3.55e-07
LRRC49	leucine rich repeat containing 49	1.93915	2.49e-08
NULL	Novel Transcribed Region; evidence: embryonic ESTs	1.93847	3.11e-05
LOC783688	similar to dynein light chain 1	1.93831	2.56e-07
LOC781224	similar to Histone H3.3B CG8989-PA	1.93828	4.4e-07
NULL	Novel Transcribed Region; evidence: embryonic ESTs	1.93763	1.98e-07
KLHL28	kelch-like 28 (Drosophila)	1.93752	8.13e-05
CLP1	CLP1, cleavage and polyadenylation factor I subunit, homolog (S. cerevisiae)	1.9375	6.89e-06
LOC784704	similar to DnaJ (Hsp40) homolog, subfamily A, member 1	1.93492	2.65e-06
RRP12	ribosomal RNA processing 12 homolog (S. cerevisiae)	1.93437	1.63e-08
ZBTB9	zinc finger and BTB domain containing 9	1.93353	8.95e-07
LOC508720	similar to class II transactivator	1.93353	1.38e-06
CLDN11	claudin 11	1.93235	4.15e-06
NULL	Novel Transcribed Region; evidence: embryonic ESTs	1.93175	2.15e-07
PCNA	proliferating cell nuclear antigen	1.92976	1.83e-07
NULL	Novel Transcribed Region; evidence: embryonic ESTs	1.92852	8.59e-08
LOC538831	similar to CG11877 CG11877-PA	1.92781	2.13e-07
BBOX1	butyrobetaine (gamma), 2-oxoglutarate dioxygenase (gamma-butyrobetaine hydroxylase) 1	1.92668	2.82e-06
NULL	Novel Transcribed Region; evidence: embryonic ESTs	1.92662	6.54e-08
RPS21	ribosomal protein S21	1.92553	6.76e-08
TMC4	transmembrane channel-like 4	1.92494	3.87e-07
NULL	Novel Transcribed Region; evidence: embryonic ESTs	1.92443	9.8e-08
NULL	Novel Transcribed Region; evidence: embryonic ESTs	1.9242	4.81e-08
PNRC1	proline-rich nuclear receptor coactivator 1	1.9238	3.69e-06
NULL	NULL	1.92312	1.27e-07
APCDD1	adenomatosis polyposis coli down-regulated 1	1.9229	1.13e-05
NULL	NULL	1.92081	1.53e-07
LSM7	LSM7 homolog, U6 small nuclear RNA associated (S. cerevisiae)	1.9206	2.33e-06
LOC529646	similar to histone cluster 1, H2bd	1.91513	4.43e-05
HDAC8	histone deacetylase 8	1.91437	1.17e-05
SORL1	sortilin-related receptor, L(DLR class) A repeats-containing	1.91422	3.13e-06
FN1	fibronectin 1	1.91347	0.000256745
OLFM2	olfactomedin 2	1.91321	2.33e-06
LOC100174927	hypothetical LOC100174927	1.91278	1.29e-07
NULL	Novel Transcribed Region; evidence: embryonic ESTs	1.91269	3.06e-05
STIL	SCL/TAL1 interrupting locus	1.91233	3.39e-06
HSPB1	heat shock 27kDa protein 1	1.91172	4.36e-05
LOC100174923	hypothetical LOC100174923	1.91154	7.09e-07
ETV5	ets variant 5	1.91121	8.09e-08
LRAT	lecithin retinol acyltransferase (phosphatidylcholine--retinol O-acyltransferase)	1.91066	4.81e-05
RPSA	ribosomal protein SA	1.90966	2.01e-06
NULL	Novel Transcribed Region; evidence: embryonic ESTs	1.90871	2.63e-06
LOC100335322	hCG15121-like	1.90741	3.67e-07
RAB30	RAB30, member RAS oncogene family	1.90717	4.98e-08
CENPL	centromere protein L	1.90704	4.19e-07
LOC100139472	hypothetical protein LOC100139472	1.90699	0.00028843
NULL	Novel Transcribed Region; evidence: embryonic ESTs	1.9051	6.04e-07
PRSS2	protease, serine, 2 (trypsin 2)	1.90349	0.00014043
LOC618164	similar to Histone H1.1	1.90278	0.000144886
NULL	Novel Transcribed Region; evidence: embryonic ESTs	1.90233	7.97e-07
LOC782892	similar to Rhox homeobox family, member 1	1.90232	1.88e-05
HSPB8	heat shock 22kDa protein 8	1.90062	6.66e-05
ATOH1	atonal homolog 1 (Drosophila)	1.90011	0.00215187
LINS1	lines homolog 1 (Drosophila)	1.89952	3.09e-08
NUFIP1	nuclear fragile X mental retardation protein interacting protein 1	1.8989	1.02e-07
NULL	Novel Transcribed Region; evidence: embryonic ESTs	1.89819	1.59e-05
YY1	YY1 transcription factor	1.89732	3.08e-07
DKC1	dyskeratosis congenita 1, dyskerin	1.89726	1.91e-07
NULL	NULL	1.89605	2.41e-07
NULL	NULL	1.89515	1.3e-07
NULL	Novel Transcribed Region; evidence: embryonic ESTs	1.89486	6.35e-07
ASNS	asparagine synthetase	1.89467	1.78e-05
FLRT2	similar to KIAA0405	1.89455	1.58e-05
YY1	YY1 transcription factor	1.89434	2.2e-06
ATXN2	ataxin 2	1.89412	1.65e-07
NULL	Novel Transcribed Region; evidence: embryonic ESTs	1.89409	3.06e-06
TUBA4A	tubulin, alpha 4a	1.89249	4.42e-05
NR4A2	nuclear receptor subfamily 4, group A, member 2	1.89115	0.000143992
NULL	Novel Transcribed Region; evidence: embryonic ESTs	1.89031	3.04e-06
LOC789258	similar to zinc finger protein 77 (pT1)	1.89012	8.53e-06
NULL	NULL	1.88977	7.19e-07
SORL1	sortilin-related receptor, L(DLR class) A repeats-containing	1.88748	1.21e-06
LOC520034	similar to tripartite motif-containing 43	1.88726	3.18e-06
NULL	Novel Transcribed Region; evidence: embryonic ESTs	1.8871	4.25e-08
TCF12	transcription factor 12	1.88709	0.000158351
RPL32	ribosomal protein L32	1.88704	2.5e-08
TMEM81	transmembrane protein 81	1.88648	1.37e-05
MIR2384-2	microRNA mir-2384-2	1.88316	1.3e-07
NULL	Novel Transcribed Region; evidence: embryonic ESTs	1.88287	2.04e-07
EMG1	EMG1 nucleolar protein homolog (S. cerevisiae)	1.88136	1.52e-06
2013-03-03	membrane-associated ring finger (C3HC4) 3	1.88017	2.82e-08
TRIM6	tripartite motif-containing 6	1.87849	6.47e-08
NULL	NULL	1.87807	9.68e-06
NULL	NULL	1.87634	3.99e-06
NULL	Novel Transcribed Region; evidence: embryonic ESTs	1.87551	4.47e-06
NULL	NULL	1.87519	5.78e-06
NULL	NULL	1.8744	4.1e-06
NULL	Novel Transcribed Region; evidence: embryonic ESTs	1.87435	2.3e-05
PITX2	paired-like homeodomain 2	1.8731	3.07e-06
LOC100337423	hypothetical protein LOC100337423	1.87261	0.000104224
LOC100337287	zinc finger protein 76 (expressed in testis)-like	1.87233	2.44e-08
NULL	NULL	1.8723	2.75e-07
NFKBIZ	nuclear factor of kappa light polypeptide gene enhancer in B-cells inhibitor, zeta	1.87212	1.31e-06
LOC524507	similar to ribosomal protein S19	1.87164	9.79e-07
PSIP1	PC4 and SFRS1 interacting protein 1	1.87112	6.69e-07
NULL	Novel Transcribed Region; evidence: embryonic ESTs	1.87043	3.58e-06
NULL	Novel Transcribed Region; evidence: embryonic ESTs	1.87024	7.76e-05
CACHD1	cache domain containing 1	1.86908	3.53e-06
RBM25	RNA binding motif protein 25	1.86805	2.97e-08
LOC783726	similar to ubiquitin-like/S30 ribosomal fusion protein	1.86805	1.15e-06
ELOVL4	elongation of very long chain fatty acids (FEN1/Elo2, SUR4/Elo3, yeast)-like 4	1.86803	1.72e-05
MLLT11	myeloid/lymphoid or mixed-lineage leukemia (trithorax homolog, Drosophila); translocated to, 11	1.86796	0.000852746
LOC100141258	similar to Interleukin-32 precursor (IL-32) (Natural killer cells protein 4) (Tumor necrosis factor alpha-inducing factor)	1.86597	6.2e-06
NULL	Novel Transcribed Region; evidence: embryonic ESTs	1.86542	1.46e-06
LOC781841	hypothetical LOC781841	1.86542	0.00902081
ZNF280B	zinc finger protein 280B	1.8654	4.89e-06
LOC100336354	hCG15121-like	1.86476	6.73e-07
LOC100336530	formin binding protein 4-like	1.86446	4.44e-07
PI3	peptidase inhibitor 3, skin-derived (SKALP)	1.86424	0.000149192
ATF2	activating transcription factor 2	1.86422	7.98e-07
POGZ	pogo transposable element with ZNF domain	1.86388	7.14e-08
NULL	Novel Transcribed Region; evidence: embryonic ESTs	1.86073	0.000180574
SNAPC5	small nuclear RNA activating complex, polypeptide 5, 19kDa	1.86068	6.31e-05
DMTF1	cyclin D binding myb-like transcription factor 1	1.86053	6.54e-05
UBXN2A	UBX domain protein 2A	1.85775	3.95e-07
FAU	Finkel-Biskis-Reilly murine sarcoma virus (FBR-MuSV) ubiquitously expressed	1.85774	1.2e-06
LYZ	lysozyme (renal amyloidosis)	1.85704	7.16e-05
MGC137055	hypothetical protein MGC137055	1.85562	0.000290122
TMEM50A	transmembrane protein 50A	1.85544	1.36e-06
ATF2	activating transcription factor 2	1.85416	2.18e-06
ATXN1L	ataxin 1-like	1.85394	2.96e-07
NOP10	NOP10 ribonucleoprotein homolog (yeast)	1.85387	1e-05
CA2	carbonic anhydrase II	1.85182	7.59e-07
CCNG2	cyclin G2	1.8509	8.75e-07
RPLP0	ribosomal protein, large, P0	1.85079	1.51e-06
NULL	NULL	1.85023	1.05e-07
NULL	Novel Transcribed Region; evidence: embryonic ESTs	1.85007	1.83e-06
LRP12	low density lipoprotein receptor-related protein 12	1.84984	4.99e-07
LOC100301420	hypothetical protein LOC100301420	1.84948	1.55e-06
SNRNP25	small nuclear ribonucleoprotein 25kDa (U11/U12)	1.84826	8.46e-06
RGS2	regulator of G-protein signaling 2, 24kDa	1.84813	1.02e-05
WASF1	WAS protein family, member 1	1.84798	1.34e-06
CDK13	cyclin-dependent kinase 13	1.84588	8.49e-08
LOC100174924	hypothetical LOC100174924	1.84575	1.94e-06
LOC100297498	similar to ribosomal protein L35a	1.84538	2.33e-05
NULL	Novel Transcribed Region; evidence: embryonic ESTs	1.845	5.89e-07
RPS25	ribosomal protein S25	1.84441	7.13e-06
NULL	NULL	1.84428	5.01e-06
MPHOSPH10	M-phase phosphoprotein 10 (U3 small nucleolar ribonucleoprotein)	1.84427	1.12e-06
LOC786046	similar to intelectin 2	1.84396	3.5e-07
NULL	Novel Transcribed Region; evidence: embryonic ESTs	1.84392	1.71e-05
COL4A2	collagen, type IV, alpha 2	1.84298	2.31e-05
PEA15	phosphoprotein enriched in astrocytes 15	1.84273	1.25e-06
ITPKA	inositol 1,4,5-trisphosphate 3-kinase A	1.84243	4.82e-06
NULL	Novel Transcribed Region; evidence: embryonic ESTs	1.84154	7.91e-06
NULL	Novel Transcribed Region; evidence: embryonic ESTs	1.84146	5.65e-07
LOC100139151	hypothetical protein LOC100139151	1.84116	6.16e-06
LOC100174924	hypothetical LOC100174924	1.8404	2.3e-07
RSL1D1	ribosomal L1 domain containing 1	1.84027	6.97e-08
MGC152007	protein fucU homolog	1.83992	0.000217495
FBXW7	F-box and WD repeat domain containing 7	1.8396	5.51e-07
CREBBP	CREB binding protein	1.83951	2.72e-07
ANAPC7	anaphase promoting complex subunit 7	1.83896	6.11e-07
EMG1	EMG1 nucleolar protein homolog (S. cerevisiae)	1.83849	1.25e-06
NULL	Novel Transcribed Region; evidence: embryonic ESTs	1.83838	1.7e-07
LSM7	LSM7 homolog, U6 small nuclear RNA associated (S. cerevisiae)	1.83819	2.52e-07
RPLP0	ribosomal protein, large, P0	1.83749	4.76e-05
EIF3B	eukaryotic translation initiation factor 3, subunit B	1.8367	1.82e-06
ORC6L	origin recognition complex, subunit 6 like (yeast)	1.83616	7.23e-07
BCNT2	bucentaur-2	1.8354	3.75e-07
NULL	NULL	1.83519	1.07e-06
RPS14	ribosomal protein S14	1.83514	2.86e-06
LOC100140452	similar to Zinc finger protein 208	1.83512	4.13e-07
ELL2	elongation factor, RNA polymerase II, 2	1.83455	3.29e-07
TM4SF1	transmembrane 4 L six family member 1	1.83372	0.0003639
PECR	peroxisomal trans-2-enoyl-CoA reductase	1.83366	3.22e-06
SLC1A3	solute carrier family 1 (glial high affinity glutamate transporter), member 3	1.83364	2.34e-06
FGFR2	fibroblast growth factor receptor 2	1.83348	3.05e-07
NULL	NULL	1.8334	8e-08
NULL	Novel Transcribed Region; evidence: embryonic ESTs	1.83224	1.13e-06
ZIC2	Zic family member 2 (odd-paired homolog, Drosophila)	1.83224	0.000155673
CETN4	centrin 4	1.83099	3.42e-07
RHOB	ras homolog gene family, member B	1.8306	4.04e-07
NULL	Novel Transcribed Region; evidence: embryonic ESTs	1.83015	2.16e-06
CCDC123	coiled-coil domain containing 123	1.82924	6.25e-05
NULL	NULL	1.82898	2.04e-06
MAP1LC3B	microtubule-associated protein 1 light chain 3 beta	1.82837	6.67e-06
NULL	Novel Transcribed Region; evidence: embryonic ESTs	1.82751	2.94e-05
SFPQ	splicing factor proline/glutamine-rich (polypyrimidine tract binding protein associated)	1.8272	6.36e-07
GNB2L1	guanine nucleotide binding protein (G protein), beta polypeptide 2-like 1	1.82633	1.91e-06
LOC524808	similar to histone, H2A	1.82633	0.000601033
CITED2	Cbp/p300-interacting transactivator, with Glu/Asp-rich carboxy-terminal domain, 2	1.82568	3.11e-07
AK3L1	adenylate kinase 3-like 1	1.8251	4.13e-06
PHLDA2	pleckstrin homology-like domain, family A, member 2	1.82446	0.000106281
SUOX	sulfite oxidase	1.823	1.51e-06
REEP2	receptor accessory protein 2	1.82298	4.25e-06
LOC512287	similar to dynein, cytoplasmic 2, heavy chain 1	1.82237	2.3e-07
NULL	Novel Transcribed Region; evidence: embryonic ESTs	1.82194	2.62e-06
NULL	NULL	1.82175	5.3e-06
NULL	NULL	1.82161	1.64e-06
AP1AR	adaptor-related protein complex 1 associated regulatory protein	1.82147	3.09e-07
CFD	complement factor D (adipsin)	1.82133	1.97e-05
ARL6IP6	ADP-ribosylation-like factor 6 interacting protein 6	1.82126	9.82e-08
RPS14	ribosomal protein S14	1.82097	8.76e-07
RPL13A	ribosomal protein L13a	1.82094	1.22e-06
NULL	Novel Transcribed Region; evidence: embryonic ESTs	1.8207	3e-07
USPL1	ubiquitin specific peptidase like 1	1.82066	4.7e-06
MAT2A	methionine adenosyltransferase II, alpha	1.82018	1.24e-07
HNF4A	hepatocyte nuclear factor 4, alpha	1.81978	1.43e-06
LOC787187	similar to ribosomal protein S25	1.81931	6.97e-06
CA4	carbonic anhydrase IV	1.81827	1.56e-06
SUHW2	suppressor of hairy wing homolog 2	1.8177	6.74e-06
EMG1	EMG1 nucleolar protein homolog (S. cerevisiae)	1.81704	5.25e-06
TMEM138	transmembrane protein 138	1.81676	2.09e-07
LOC100296410	hypothetical protein LOC100296410	1.81573	5.72e-06
LOC618220	similar to ribosomal protein L6-like	1.81481	1.6e-07
RPL28	ribosomal protein L28	1.81475	2.84e-05
SUPT4H1	suppressor of Ty 4 homolog 1 (S. cerevisiae)	1.81435	3.35e-07
POU5F1	POU class 5 homeobox 1	1.81406	1.32e-07
NULL	Novel Transcribed Region; evidence: embryonic ESTs	1.81353	3.31e-07
KLF5	Kruppel-like factor 5 (intestinal)	1.81263	1.66e-06
LIX1	Lix1 homolog (chicken)	1.81122	0.000169396
NULL	Novel Transcribed Region; evidence: embryonic ESTs	1.81092	3e-07
NULL	Novel Transcribed Region; evidence: embryonic ESTs	1.81089	2.81e-07
MGC142695	similar to C04F5.8	1.81064	1.24e-07
RPS27L	ribosomal protein S27-like	1.81021	4.1e-06
SNX5	sorting nexin 5	1.80967	9.85e-07
LOC539495	similar to hepatitis C virus F protein-binding protein 2	1.80777	7.37e-05
NULL	Novel Transcribed Region; evidence: embryonic ESTs	1.80753	2.06e-06
LOC781566	similar to Histone H3.3B CG8989-PA	1.80747	1.07e-05
LOC784924	similar to Brorin precursor (Brain-specific chordin-like protein) (von Willebrand factor C domain-containing protein 2)	1.80713	1.2e-06
RPL29	ribosomal protein L29	1.80694	2.17e-06
NULL	Novel Transcribed Region; evidence: embryonic ESTs	1.80618	9.34e-08
NULL	Novel Transcribed Region; evidence: embryonic ESTs	1.80615	4.26e-06
RPL18	ribosomal protein L18	1.80615	9.6e-06
COL4A1	collagen, type IV, alpha 1	1.80594	1.82e-07
CCDC86	coiled-coil domain containing 86	1.80572	4.11e-06
NULL	Novel Transcribed Region; evidence: embryonic ESTs	1.80546	2.67e-07
NULL	Novel Transcribed Region; evidence: embryonic ESTs	1.80538	1.48e-06
KDM6A	lysine (K)-specific demethylase 6A	1.80466	2.25e-06
CCNA1	cyclin A1	1.80409	2.27e-07
DDX5	DEAD (Asp-Glu-Ala-Asp) box polypeptide 5	1.80343	0.000149572
PCBP2	poly(rC) binding protein 2	1.8034	2.38e-07
PRPS1	phosphoribosyl pyrophosphate synthetase 1	1.80211	2.41e-06
NULL	Novel Transcribed Region; evidence: embryonic ESTs	1.80178	0.00212635
NULL	Novel Transcribed Region; evidence: embryonic ESTs	1.80093	1.35e-05
NUFIP2	nuclear fragile X mental retardation protein interacting protein 2	1.8	1.43e-06
LOC783807	similar to Methyl-CpG-binding domain protein 6 (Methyl-CpG-binding protein MBD6)	1.79964	7.68e-05
HSPA2	heat shock 70kDa protein 2	1.79914	0.000222651
RUVBL2	RuvB-like 2 (E. coli)	1.79879	2.11e-07
NULL	Novel Transcribed Region; evidence: embryonic ESTs	1.79807	8.62e-08
SEZ6L2	seizure related 6 homolog (mouse)-like 2	1.7979	0.00162092
NULL	NULL	1.79766	2.12e-07
NULL	NULL	1.7975	7.39e-06
NULL	NULL	1.7966	6.71e-07
KIF27	kinesin family member 27	1.79659	3.34e-07
NAT10	N-acetyltransferase 10 (GCN5-related)	1.79649	1.24e-07
CKAP2	cytoskeleton associated protein 2	1.79643	4.82e-07
DDX39	DEAD (Asp-Glu-Ala-Asp) box polypeptide 39	1.79593	4.77e-07
NAIP	NLR family, apoptosis inhibitory protein	1.7953	0.00013879
SOX2	SRY (sex determining region Y)-box 2	1.79474	3.93e-07
NULL	Novel Transcribed Region; evidence: embryonic ESTs	1.79395	1.45e-07
LOC521901	similar to 60S acidic ribosomal protein P2 (Renal carcinoma antigen NY-REN-44)	1.7939	9.82e-07
LOC100174924	hypothetical LOC100174924	1.79365	1.11e-06
TIAL1	TIA1 cytotoxic granule-associated RNA binding protein-like 1	1.79343	4.92e-07
LOC616800	similar to histone cluster 1, H3f	1.79283	6.67e-05
NULL	NULL	1.79272	2.32e-06
EMG1	EMG1 nucleolar protein homolog (S. cerevisiae)	1.79269	3.04e-07
MYH1	myosin, heavy chain 1, skeletal muscle, adult	1.79169	0.0002069
NULL	NULL	1.79079	6.32e-06
DDX5	DEAD (Asp-Glu-Ala-Asp) box polypeptide 5	1.78881	1.06e-06
NULL	Novel Transcribed Region; evidence: embryonic ESTs	1.78862	3.91e-05
NULL	Novel Transcribed Region; evidence: embryonic ESTs	1.78856	4.74e-07
ZNFX1	zinc finger, NFX1-type containing 1	1.78809	3.21e-06
HSPA6	heat shock 70kDa protein 6 (HSP70B')	1.78798	0.000113541
THBS1	thrombospondin 1	1.78792	0.00163467
LOC515468	similar to GTP-binding nuclear protein Ran (GTPase Ran) (Ras-like protein TC4) (Androgen receptor-associated protein 24)	1.78788	3.25e-06
ADH5	alcohol dehydrogenase 5 (class III), chi polypeptide	1.78767	2.66e-07
NULL	Novel Transcribed Region; evidence: embryonic ESTs	1.78758	2.11e-05
NULL	Novel Transcribed Region; evidence: embryonic ESTs	1.7873	7.67e-06
NULL	Novel Transcribed Region; evidence: embryonic ESTs	1.78677	7.52e-07
RPL28	ribosomal protein L28	1.78521	2.63e-05
NULL	NULL	1.78433	9.96e-06
LOC100138954	similar to ozf	1.78432	3.07e-07
KLF10	Kruppel-like factor 10	1.78409	1.39e-07
MRS2	MRS2 magnesium homeostasis factor homolog (S. cerevisiae)	1.78407	3.13e-07
CRABP1	cellular retinoic acid binding protein 1	1.78387	0.000106269
ITLN2	intelectin 2	1.78302	3.02e-06
NULL	NULL	1.78227	1.02e-06
IFT81	intraflagellar transport 81 homolog (Chlamydomonas)	1.78005	5.72e-06
RASGEF1B	RasGEF domain family, member 1B	1.78004	0.000461243
PSPH	phosphoserine phosphatase	1.77996	3.43e-05
POP5	processing of precursor 5, ribonuclease P/MRP subunit (S. cerevisiae)	1.77914	1.68e-07
LOC619141	similar to His3:CG31613 CG31613-PA	1.77907	0.000113855
NULL	Novel Transcribed Region; evidence: embryonic ESTs	1.77895	4.24e-06
LBXCOR1	Lbxcor1 homolog (mouse)	1.7788	0.129239
LOC789715	similar to zinc finger protein 17	1.77801	1.82e-06
CDV3	CDV3 homolog (mouse)	1.77792	6.91e-07
LOC100336999	ATP-binding cassette protein C4-like	1.7775	6.32e-07
LBH	limb bud and heart development homolog (mouse)	1.77626	4.78e-05
RPL6	ribosomal protein L6	1.77607	1.87e-07
NULL	NULL	1.77599	6.93e-06
PIAS1	protein inhibitor of activated STAT, 1	1.7758	1.86e-06
FOXP4	forkhead box P4	1.7751	1.77e-06
NULL	Novel Transcribed Region; evidence: embryonic ESTs	1.77392	6.81e-06
RPL13	ribosomal protein L13	1.77356	6.59e-06
TAF7	TAF7 RNA polymerase II, TATA box binding protein (TBP)-associated factor, 55kDa	1.77337	2.13e-07
LOC788860	similar to Zinc finger protein 43 (Zinc finger protein 39) (Zinc protein HTF6) (Zinc finger protein KOX27)	1.7731	7.62e-06
LOC539875	similar to histone cluster 1, H3f	1.77297	1.19e-05
LYSMD2	LysM, putative peptidoglycan-binding, domain containing 2	1.7727	4.34e-06
NULL	Novel Transcribed Region; evidence: embryonic ESTs	1.77132	2.83e-06
RBM23	RNA binding motif protein 23	1.77046	1.19e-06
LOC514842	similar to Replication factor C subunit 1 (Replication factor C large subunit) (RF-C 140 kDa subunit) (Activator 1 140 kDa subunit) (Activator 1 large subunit) (A1 140 kDa subunit) (DNA-binding protein PO-GA)	1.77041	1.33e-06
CD9	CD9 molecule	1.76927	1.6e-06
MED13	mediator complex subunit 13	1.76918	0.000133528
TRIM36	tripartite motif-containing 36	1.76913	5.02e-05
SRPK2	SFRS protein kinase 2	1.76887	2.67e-06
NUSAP1	nucleolar and spindle associated protein 1	1.76844	1.44e-06
NULL	Novel Transcribed Region; evidence: embryonic ESTs	1.76762	1.83e-07
RBM39	RNA binding motif protein 39	1.76671	7.7e-05
NULL	NULL	1.76658	1.51e-06
ISG20L2	interferon stimulated exonuclease gene 20kDa-like 2	1.76578	8.11e-07
STAG1	stromal antigen 1	1.76534	1.96e-06
LOC100296277	similar to ribosomal protein S27	1.76491	7.26e-06
NUP153	nucleoporin 153kDa	1.76469	9.08e-07
KIF3C	kinesin family member 3C	1.76435	6.85e-07
NULL	Novel Transcribed Region; evidence: embryonic ESTs	1.76405	6.27e-06
NULL	NULL	1.76341	1.13e-06
NULL	Novel Transcribed Region; evidence: embryonic ESTs	1.76312	8.38e-06
IFFO1	intermediate filament family orphan 1	1.76289	2.13e-06
ROBO4	roundabout homolog 4, magic roundabout (Drosophila)	1.76265	0.000152343
CASP3	caspase 3, apoptosis-related cysteine peptidase	1.762	2.42e-07
NULL	Novel Transcribed Region; evidence: embryonic ESTs	1.76164	1.81e-06
NULL	Novel Transcribed Region; evidence: embryonic ESTs	1.76156	4.36e-07
NULL	Novel Transcribed Region; evidence: embryonic ESTs	1.76051	8.25e-06
PLK3	polo-like kinase 3 (Drosophila)	1.76019	1.45e-06
CACNA1G	calcium channel, voltage-dependent, T type, alpha 1G subunit	1.75981	1.49e-06
NULL	Novel Transcribed Region; evidence: embryonic ESTs	1.75922	3.21e-05
NULL	Novel Transcribed Region; evidence: embryonic ESTs	1.75907	1.23e-06
TMEM206	transmembrane protein 206	1.75876	8.39e-07
NULL	NULL	1.75864	1.56e-06
TNRC6C	trinucleotide repeat containing 6C	1.75847	6.56e-06
NULL	Novel Transcribed Region; evidence: embryonic ESTs	1.7573	0.000191793
NULL	Novel Transcribed Region; evidence: embryonic ESTs	1.75711	8.92e-07
SAP18	Sin3A-associated protein, 18kDa	1.75695	1.22e-06
UTP11L	UTP11-like, U3 small nucleolar ribonucleoprotein, (yeast)	1.75646	9.78e-07
NULL	Novel Transcribed Region; evidence: embryonic ESTs	1.7564	3.85e-06
LOC782668	similar to ribosomal protein L6-like	1.75619	1.79e-06
JUN	jun oncogene	1.75589	1.78e-06
NULL	Novel Transcribed Region; evidence: embryonic ESTs	1.75435	9.98e-07
NULL	NULL	1.75433	2.86e-05
NULL	NULL	1.75402	1.27e-05
NULL	Novel Transcribed Region; evidence: embryonic ESTs	1.75364	1.28e-06
GRSF1	G-rich RNA sequence binding factor 1	1.75233	1.33e-06
NULL	Novel Transcribed Region; evidence: embryonic ESTs	1.75096	0.000110292
MGC140340	RMI1, RecQ mediated genome instability 1, homolog (S. cerevisiae)	1.75086	3.06e-06
IPO4	importin 4	1.75077	5.49e-07
LOC785151	similar to 60S ribosomal protein L21	1.75066	3.46e-07
NULL	NULL	1.75047	2.36e-06
NULL	Novel Transcribed Region; evidence: embryonic ESTs	1.75005	4.25e-05
NULL	Novel Transcribed Region; evidence: embryonic ESTs	1.74846	1.13e-05
NULL	Novel Transcribed Region; evidence: embryonic ESTs	1.74837	8.24e-07
NULL	NULL	1.74762	9.15e-06
NULL	Novel Transcribed Region; evidence: embryonic ESTs	1.74735	1.82e-06
LOC618614	similar to BIK1	1.747	0.000408493
LOC100294792	similar to chromobox homolog 3	1.74577	0.000233623
NULL	Novel Transcribed Region; evidence: embryonic ESTs	1.74552	2.68e-05
HDGFL1	hepatoma derived growth factor-like 1	1.74485	0.000303116
NEFL	neurofilament, light polypeptide	1.74473	4.24e-05
DPPA4	developmental pluripotency associated 4	1.74434	5.99e-07
NULL	Novel Transcribed Region; evidence: embryonic ESTs	1.74354	2.42e-06
LOC782021	similar to 60S ribosomal protein L21	1.74344	0.000272765
LOC520412	similar to Protein FAM23A (Brush border protein AdRab-C)	1.74286	1.87e-06
HNF4G	hepatocyte nuclear factor 4, gamma	1.74265	1.83e-05
NULL	NULL	1.74246	9.06e-06
LOC614219	similar to ribosomal protein S23	1.74215	1.25e-06
NULL	NULL	1.74149	8.41e-07
NULL	Novel Transcribed Region; evidence: embryonic ESTs	1.74141	1.35e-06
NULL	NULL	1.74111	6.54e-06
NULL	Novel Transcribed Region; evidence: embryonic ESTs	1.74111	3.2e-06
FAM32A	family with sequence similarity 32, member A	1.7409	1.58e-05
PCYOX1	prenylcysteine oxidase 1	1.74059	0.000393175
NULL	Novel Transcribed Region; evidence: embryonic ESTs	1.7405	3.34e-05
NULL	Novel Transcribed Region; evidence: embryonic ESTs	1.74047	5.53e-05
GPATCH4	G patch domain containing 4	1.74028	1.2e-06
RPS9	ribosomal protein S9	1.73917	7.88e-05
RAVER1	ribonucleoprotein, PTB-binding 1	1.73898	8.9e-06
NULL	Novel Transcribed Region; evidence: embryonic ESTs	1.73883	1.1e-06
OCA2	oculocutaneous albinism II	1.73832	8.04e-06
LOC515853	similar to UPF0486 protein C1orf59 homolog	1.73825	6.64e-06
MGC128424	hypothetical protein MGC128424	1.73804	0.00126374
LOC534520	hypothetical LOC534520	1.73753	6.26e-06
MATN2	matrilin 2	1.73722	0.000186278
BHLHB2	basic helix-loop-helix domain containing, class B, 2	1.7372	1.47e-06
LOC100295764	similar to WD repeat and SOCS box-containing 1	1.73647	4.79e-05
NULL	Novel Transcribed Region; evidence: embryonic ESTs	1.73625	1.53e-05
FAM92A1	family with sequence similarity 92, member A1	1.73606	8.89e-06
NULL	Novel Transcribed Region; evidence: embryonic ESTs	1.73455	1.41e-06
MBD4	methyl-CpG binding domain protein 4	1.73417	2.99e-07
LOC100297075	similar to ribosomal protein L39	1.73333	1.15e-06
MTF2	metal response element binding transcription factor 2	1.73324	1.06e-05
RPL24	ribosomal protein L24	1.73319	1.55e-06
UBE2R2	ubiquitin-conjugating enzyme E2R 2	1.73234	6.77e-07
KLK6	kallikrein-related peptidase 6	1.73181	7.56e-07
CCL24	chemokine (C-C motif) ligand 24	1.7315	1.16e-06
NULL	Novel Transcribed Region; evidence: embryonic ESTs	1.73142	4.53e-05
ME2	malic enzyme 2, NAD(+)-dependent, mitochondrial	1.72975	1.27e-06
LOC784523	similar to Rpl24 protein	1.72965	2.33e-06
LOC616634	similar to histone cluster 1, H2ag	1.72959	0.000400443
NULL	Novel Transcribed Region; evidence: embryonic ESTs	1.72724	3.88e-05
LOC784931	similar to ribosomal protein S15a	1.72594	2.97e-07
LOC782608	similar to Zinc finger protein 280B	1.72587	2.18e-06
GNG11	guanine nucleotide binding protein (G protein), gamma 11	1.72582	6.34e-05
ERAS	ES cell expressed Ras	1.7258	0.000620213
TSPAN3	tetraspanin 3	1.72558	4.23e-06
LOC100270756	hypothetical protein LOC100270756	1.72552	6.27e-06
LOC100336783	acidic (leucine-rich) nuclear phosphoprotein 32 family, member B-like	1.72542	2.71e-06
NULL	Novel Transcribed Region; evidence: embryonic ESTs	1.72515	1.54e-05
FOXR1	forkhead box R1	1.72514	5.9e-05
NULL	NULL	1.72471	3.21e-06
NULL	NULL	1.72446	4.17e-06
NULL	Novel Transcribed Region; evidence: embryonic ESTs	1.72431	5.82e-07
LOC517139	similar to histone cluster 1, H3f	1.72401	0.000574734
NULL	Novel Transcribed Region; evidence: embryonic ESTs	1.72315	0.000392371
NIPBL	Nipped-B homolog (Drosophila)	1.72296	2.09e-06
NULL	Novel Transcribed Region; evidence: embryonic ESTs	1.72286	6.04e-07
RCN1	reticulocalbin 1, EF-hand calcium binding domain	1.72239	2.82e-06
RTTN	rotatin	1.72239	1.14e-06
TAPBP	TAP binding protein (tapasin)	1.72199	2.99e-06
NULL	NULL	1.72194	1.56e-05
PCBP2	poly(rC) binding protein 2	1.72139	1.17e-06
NULL	Novel Transcribed Region; evidence: embryonic ESTs	1.72125	3.98e-06
LOC781186	similar to ribosomal protein S15a	1.72106	2.92e-06
NULL	Novel Transcribed Region; evidence: embryonic ESTs	1.72091	1.15e-05
NAP1L5	nucleosome assembly protein 1-like 5	1.72089	1.78e-05
NULL	NULL	1.72078	1.3e-06
KLHL15	kelch-like 15 (Drosophila)	1.72064	0.00070819
NULL	Novel Transcribed Region; evidence: embryonic ESTs	1.72025	1.06e-05
NULL	NULL	1.71982	4.52e-05
AKAP8	A kinase (PRKA) anchor protein 8	1.71972	2.95e-06
RPLP0	ribosomal protein, large, P0	1.71927	1.42e-05
RPL21	ribosomal protein L21	1.71883	2.81e-05
ANGPTL2	angiopoietin-like 2	1.71821	0.120029
NULL	Novel Transcribed Region; evidence: embryonic ESTs	1.7177	9.65e-07
RPL14	ribosomal protein L14	1.71665	2.58e-06
LOC525414	similar to dynein, axonemal, heavy chain 8	1.71632	6.95e-07
SFRS7	splicing factor, arginine/serine-rich 7, 35kDa	1.71608	0.000158113
YBX1	Y box binding protein 1	1.7158	6.78e-06
UBA52	ubiquitin A-52 residue ribosomal protein fusion product 1	1.71518	6.08e-05
NULL	NULL	1.71505	6.9e-07
NULL	Novel Transcribed Region; evidence: embryonic ESTs	1.71449	8.13e-06
NULL	Novel Transcribed Region; evidence: embryonic ESTs	1.71413	3.56e-05
SIRT1	sirtuin (silent mating type information regulation 2 homolog) 1 (S. cerevisiae)	1.71392	7.02e-06
NULL	Novel Transcribed Region; evidence: embryonic ESTs	1.71383	1.02e-05
LOC531990	similar to His3:CG31613 CG31613-PA	1.71345	8.17e-05
NOL6	nucleolar protein family 6 (RNA-associated)	1.71331	9.91e-06
AP1S2	adaptor-related protein complex 1, sigma 2 subunit	1.71331	0.00034049
PDRG1	p53 and DNA-damage regulated 1	1.71305	3.55e-06
CCDC42	coiled-coil domain containing 42	1.71294	8.75e-07
CTBP2	C-terminal binding protein 2	1.71278	8.42e-07
ATF4	activating transcription factor 4 (tax-responsive enhancer element B67)	1.71257	2.04e-06
RPL13A	ribosomal protein L13a	1.71246	9.94e-06
MCL1	myeloid cell leukemia sequence 1 (BCL2-related)	1.71228	4.23e-06
PRSS2	protease, serine, 2 (trypsin 2)	1.71201	0.000777546
PTTG1	pituitary tumor-transforming 1	1.71198	3.16e-06
CTSC	cathepsin C	1.71161	4.75e-06
MCM4	minichromosome maintenance complex component 4	1.71097	2.92e-06
RYBP	RING1 and YY1 binding protein	1.71069	0.000123576
RPLP1	ribosomal protein, large, P1	1.70979	7.25e-07
MMD	monocyte to macrophage differentiation-associated	1.70976	2.23e-06
NULL	NULL	1.70969	0.00335101
LOC616860	hypothetical LOC616860	1.70955	5.36e-06
RPL31	ribosomal protein L31	1.70932	3.49e-06
MYCL1	v-myc myelocytomatosis viral oncogene homolog 1, lung carcinoma derived (avian)	1.70892	0.0180419
NULL	Novel Transcribed Region; evidence: embryonic ESTs	1.70863	4.34e-07
HNRNPM	heterogeneous nuclear ribonucleoprotein M	1.70852	0.00024632
PTBP1	polypyrimidine tract binding protein 1	1.70808	1.72e-06
LOC786490	similar to epithelial membrane protein 1	1.70802	1.88e-06
JAG1	jagged 1 (Alagille syndrome)	1.70791	1.26e-05
LYPD1	LY6/PLAUR domain containing 1	1.70751	7.4e-06
SLC28A1	solute carrier family 28 (sodium-coupled nucleoside transporter), member 1	1.70728	4.75e-06
GABPB1	GA binding protein transcription factor, beta subunit 1	1.70682	4.04e-07
LOC100138144	similar to NKG2-A/NKG2-B type II integral membrane protein (NKG2-A/B-activating NK receptor) (NK cell receptor A) (CD159a antigen)	1.70651	7.38e-07
SEMA6C	sema domain, transmembrane domain (TM), and cytoplasmic domain, (semaphorin) 6C	1.70624	1.17e-05
MEF2A	myocyte enhancer factor 2A	1.70607	3.66e-05
LOC617875	histone H4-like	1.70564	6.42e-05
LOC511386	similar to nucleophosmin 1	1.70546	8.96e-05
TMEM37	transmembrane protein 37	1.70513	3.13e-06
TWISTNB	TWIST neighbor	1.70467	1.29e-06
RPL26L1	ribosomal protein L26-like 1	1.70462	2.01e-06
DPYSL2	dihydropyrimidinase-like 2	1.70447	1.43e-06
TTRAP	TRAF and TNF receptor associated protein	1.70442	2.63e-06
KLF17	Kruppel-like factor 17	1.70426	3.07e-05
PTTG1	pituitary tumor-transforming 1	1.70413	1.09e-06
LOC100335745	hCG2040572-like	1.70398	4.02e-05
NULL	NULL	1.70393	4.6e-06
LMO4	LIM domain only 4	1.70367	9.92e-06
KBTBD2	kelch repeat and BTB (POZ) domain containing 2	1.70359	9.65e-06
NULL	NULL	1.70346	2.52e-05
NULL	NULL	1.70334	2.01e-05
CALCOCO2	calcium binding and coiled-coil domain 2	1.7032	2.98e-05
NULL	NULL	1.70246	7.01e-05
NULL	NULL	1.70115	3.01e-06
NULL	NULL	1.70088	1.21e-05
NULL	Novel Transcribed Region; evidence: embryonic ESTs	1.70075	2.77e-05
CBR1	carbonyl reductase 1	1.70033	1.78e-05
KCNK1	potassium channel, subfamily K, member 1	1.69943	1.18e-05
AMDHD1	amidohydrolase domain containing 1	1.69918	0.000416638
GLRX2	glutaredoxin 2	1.69885	2.04e-06
LOC100174923	hypothetical LOC100174923	1.69774	6.9e-06
NULL	NULL	1.69769	1.14e-05
FAM46B	family with sequence similarity 46, member B	1.69747	6.3e-06
RPS27	ribosomal protein S27	1.6974	3.88e-05
MTFR1	mitochondrial fission regulator 1	1.69706	4.16e-07
RPL30	ribosomal protein L30	1.69582	1.77e-05
RPS18	ribosomal protein S18	1.69578	3.17e-05
MED20	mediator complex subunit 20	1.69553	1.45e-06
NULL	NULL	1.69511	3.35e-05
NULL	NULL	1.69501	2.11e-06
NULL	NULL	1.69499	6.22e-06
RPIA	ribose 5-phosphate isomerase A	1.69484	7e-05
RBPJ	recombination signal binding protein for immunoglobulin kappa J region	1.69415	1.15e-06
NULL	Novel Transcribed Region; evidence: embryonic ESTs	1.69356	8.6e-06
NULL	Novel Transcribed Region; evidence: embryonic ESTs	1.69351	4.39e-06
NULL	Novel Transcribed Region; evidence: embryonic ESTs	1.69334	4.75e-06
NULL	Novel Transcribed Region; evidence: embryonic ESTs	1.69323	1.58e-06
NULL	Novel Transcribed Region; evidence: embryonic ESTs	1.6932	1.12e-05
ESCO2	establishment of cohesion 1 homolog 2 (S. cerevisiae)	1.69313	9.7e-06
SLC7A8	solute carrier family 7 (cationic amino acid transporter, y+ system), member 8	1.69294	1.73e-06
SUV420H1	suppressor of variegation 4-20 homolog 1 (Drosophila)	1.69248	1.98e-05
LOC782639	similar to ribosomal protein L21	1.69215	2.37e-05
NULL	Novel Transcribed Region; evidence: embryonic ESTs	1.69191	0.000357425
STRN3	striatin, calmodulin binding protein 3	1.69176	4.25e-06
RPL13	ribosomal protein L13	1.69168	1.68e-05
DAXX	death-domain associated protein	1.69122	5.01e-06
NULL	Novel Transcribed Region; evidence: embryonic ESTs	1.6909	4.79e-05
CBLL1	Cas-Br-M (murine) ecotropic retroviral transforming sequence-like 1	1.69074	7.86e-06
LOC100295381	similar to ribosomal protein L39	1.69058	1.19e-05
DNAJB1	DnaJ (Hsp40) homolog, subfamily B, member 1	1.69043	0.000105477
RPL7L1	ribosomal protein L7-like 1	1.69043	8.05e-06
NULL	NULL	1.69043	8.7e-07
INHBA	inhibin, beta A	1.69035	3.11e-05
ARHGEF2	rho/rac guanine nucleotide exchange factor (GEF) 2	1.69018	4.82e-06
NULL	NULL	1.6898	2.98e-05
TERF2IP	telomeric repeat binding factor 2, interacting protein	1.68978	5.23e-07
DUSP5	similar to dual specificity phosphatase 5	1.68966	2.3e-05
MAP1LC3B	microtubule-associated protein 1 light chain 3 beta	1.6892	4.44e-06
RPA2	replication protein A2, 32kDa	1.68806	9.5e-06
ZNF148	zinc finger protein 148	1.68788	3.98e-05
NULL	Novel Transcribed Region; evidence: embryonic ESTs	1.68736	8.51e-07
NULL	Novel Transcribed Region; evidence: embryonic ESTs	1.6864	3.08e-05
B9D1	B9 protein domain 1	1.68618	1.27e-06
MAFF	v-maf musculoaponeurotic fibrosarcoma oncogene homolog F (avian)	1.68591	1.83e-05
LOC788077	similar to Hist1h3e protein	1.68558	9.47e-05
RPL30	ribosomal protein L30	1.68552	1.57e-05
ERH	enhancer of rudimentary homolog (Drosophila)	1.68532	1.32e-05
NULL	Novel Transcribed Region; evidence: embryonic ESTs	1.68459	9.05e-06
NULL	Novel Transcribed Region; evidence: embryonic ESTs	1.68441	0.000174682
NULL	NULL	1.6843	8.27e-07
RND1	Rho family GTPase 1	1.68406	0.000132094
UTP18	UTP18, small subunit (SSU) processome component, homolog (yeast)	1.68399	1.05e-06
MEPCE	methylphosphate capping enzyme	1.68348	3.26e-06
LOC100337385	hypothetical protein LOC100337385	1.68339	0.000242561
OSAP	ovary-specific acidic protein	1.68335	5.1e-05
LOC511121	similar to Ubiquitin carboxyl-terminal hydrolase 47 (Ubiquitin thioesterase 47) (Ubiquitin-specific-processing protease 47) (Deubiquitinating enzyme 47)	1.68294	1.67e-05
RANBP10	RAN binding protein 10	1.68223	2.6e-06
LOC100337384	hypothetical protein LOC100337384	1.68153	0.000112267
C13H20ORF7	chromosome 20 open reading frame 7 ortholog	1.68149	8.79e-06
LOC784061	similar to 60S ribosomal protein L21	1.68134	0.000289874
NULL	Novel Transcribed Region; evidence: embryonic ESTs	1.68103	3.12e-06
NULL	Novel Transcribed Region; evidence: embryonic ESTs	1.68038	2.96e-05
LOC100337500	undifferentiated embryonic cell transcription factor 1-like	1.6801	8.66e-06
LRRC47	leucine rich repeat containing 47	1.67968	3.92e-05
LOC100296524	similar to ribosomal protein L39-like protein	1.67922	5.83e-06
RPS12	ribosomal protein S12	1.67905	3.58e-06
LOC100337406	hypothetical protein LOC100337406	1.67884	5.09e-05
MOSC1	MOCO sulphurase C-terminal domain containing 1	1.67866	7.7e-06
LOC510651	hypothetical LOC510651	1.67864	2.1e-05
LOC785659	similar to seven in absentia homolog 2	1.67863	1.08e-06
LOC781667	similar to NEPH1 protein	1.6781	4.33e-05
GMNN	geminin, DNA replication inhibitor	1.67794	9.39e-07
NULL	Novel Transcribed Region; evidence: embryonic ESTs	1.67734	1.02e-05
FKBP9	FK506 binding protein 9, 63 kDa	1.67679	0.000106661
LOC100299693	hypothetical protein LOC100299693	1.67645	4.81e-06
RPL38	ribosomal protein L38	1.67645	2.09e-05
KLHL9	kelch-like 9 (Drosophila)	1.67638	4.25e-06
LOC529277	similar to histone cluster 1, H2ag	1.67585	0.00289813
RGS22	regulator of G-protein signaling 22	1.67576	2.97e-06
LOC100299201	similar to ribosomal protein L23a	1.67549	7.75e-06
LOC614945	similar to ribosomal protein S20	1.6754	6.49e-06
SAT2	spermidine/spermine N1-acetyltransferase family member 2	1.67492	4.27e-06
NULL	Novel Transcribed Region; evidence: embryonic ESTs	1.67405	1.52e-06
PWWP2A	PWWP domain containing 2A	1.67358	2.12e-05
PEA15	phosphoprotein enriched in astrocytes 15	1.67346	1.36e-05
NULL	NULL	1.67284	4.98e-06
RNF122	ring finger protein 122	1.67206	7.37e-05
AGXT2L1	alanine-glyoxylate aminotransferase 2-like 1	1.67182	4.32e-05
LOC100295775	similar to ribosomal protein P1	1.67148	4.77e-06
FEM1A	fem-1 homolog a (C. elegans)	1.67117	4.59e-05
NULL	Novel Transcribed Region; evidence: embryonic ESTs	1.6711	0.000375
SCARB1	scavenger receptor class B, member 1	1.67089	3.05e-06
NULL	Novel Transcribed Region; evidence: embryonic ESTs	1.67073	6.41e-06
RPL39	ribosomal protein L39	1.67073	5.93e-06
MPHOSPH8	M-phase phosphoprotein 8	1.67072	4.32e-07
MKRN1	makorin ring finger protein 1	1.67056	2.34e-06
CHCHD9	coiled-coil-helix-coiled-coil-helix domain containing 9	1.66991	2.88e-06
NULL	Novel Transcribed Region; evidence: embryonic ESTs	1.66969	0.000313372
NULL	Novel Transcribed Region; evidence: embryonic ESTs	1.66903	6.35e-06
LOC527388	similar to Histone H4 replacement CG3379-PC	1.6687	0.000820591
LOC538506	similar to Genetic suppressor element 1	1.66865	0.000118791
LOC100336193	dynein light chain 1-like	1.66859	1.27e-06
LOC100336744	RAN binding protein 1-like	1.66853	0.000140164
NULL	Novel Transcribed Region; evidence: embryonic ESTs	1.66842	0.000162398
CPSF2	cleavage and polyadenylation specific factor 2, 100kDa	1.66822	1.96e-06
SPIC	Spi-C transcription factor (Spi-1/PU.1 related)	1.66769	1.41e-05
IER2	immediate early response 2	1.6673	2.71e-06
LOC613762	hypothetical LOC613762	1.66724	4.92e-05
ZC3H7A	zinc finger CCCH-type containing 7A	1.66699	2.46e-06
WDR77	WD repeat domain 77	1.66698	1.11e-06
NULL	Novel Transcribed Region; evidence: embryonic ESTs	1.66681	3.59e-05
CCPG1	cell cycle progression 1	1.66644	9.25e-07
LOC527304	similar to Histone H1.5 (Histone H1a)	1.66609	4.81e-05
BAT1	HLA-B associated transcript 1	1.66444	0.000178109
LOC511390	similar to ribosomal protein S15a	1.66339	1.21e-05
TP53	tumor protein p53	1.66303	1.02e-05
NULL	NULL	1.66243	0.00152878
GINS3	GINS complex subunit 3 (Psf3 homolog)	1.66226	8.8e-05
CHCHD7	coiled-coil-helix-coiled-coil-helix domain containing 7	1.66173	0.000121247
NULL	Novel Transcribed Region; evidence: embryonic ESTs	1.6617	3.09e-06
RPS15A	ribosomal protein S15a	1.66124	8.96e-06
LOC524181	similar to CG10038 CG10038-PB	1.66074	1.29e-05
GADL1	glutamate decarboxylase-like 1	1.66062	0.00763204
SHISA5	shisa homolog 5 (Xenopus laevis)	1.66054	1.75e-05
LOC100300550	similar to cytochrome c oxidase subunit VIIb	1.66013	9.05e-06
NULL	NULL	1.66	3.38e-06
NULL	Novel Transcribed Region; evidence: embryonic ESTs	1.6597	2.35e-05
NULL	Novel Transcribed Region; evidence: embryonic ESTs	1.65935	2.57e-05
NULL	NULL	1.65874	7.74e-06
PAPD4	PAP associated domain containing 4	1.65828	1.79e-06
SAP18	Sin3A-associated protein, 18kDa	1.65826	1.34e-05
PRKAR1A	protein kinase, cAMP-dependent, regulatory, type I, alpha (tissue specific extinguisher 1)	1.65801	1.97e-05
RPSA	ribosomal protein SA	1.65754	7.47e-06
GAS8	growth arrest-specific 8	1.65743	3.79e-05
LOC100336625	hypothetical protein LOC100336625	1.65724	0.00014749
RUFY1	RUN and FYVE domain containing 1	1.65724	4.73e-05
HNRNPA0	heterogeneous nuclear ribonucleoprotein A0	1.6571	9.36e-06
TFPI2	tissue factor pathway inhibitor 2	1.65614	0.000164373
NINJ1	ninjurin 1	1.65591	1.06e-05
MGC140823	mammary tumor virus receptor 2 homolog	1.65567	1.31e-05
EEF1G	eukaryotic translation elongation factor 1 gamma	1.65535	0.0003204
LOC789121	similar to dynein light chain 1	1.65534	9.84e-06
NOV	nephroblastoma overexpressed	1.65516	0.00410164
LOC532341	similar to putative olfactory receptor 10K3	1.65488	0.000314978
MAN1A1	mannosidase, alpha, class 1A, member 1	1.65471	5.18e-06
MGC151839	similar to calpain	1.65465	2.64e-06
DPPA4	developmental pluripotency associated 4	1.65458	4.56e-06
LOC530461	similar to C37A2.6	1.654	2.15e-05
RPL15	ribosomal protein L15	1.6539	8.58e-06
RPLP2	ribosomal protein, large, P2	1.65388	7.12e-06
NULL	Novel Transcribed Region; evidence: embryonic ESTs	1.65386	3.66e-05
NULL	NULL	1.65331	3.14e-06
NULL	Novel Transcribed Region; evidence: embryonic ESTs	1.65317	2.97e-05
KPNA3	karyopherin alpha 3 (importin alpha 4)	1.65273	1.3e-05
NULL	Novel Transcribed Region; evidence: embryonic ESTs	1.65273	1.37e-05
RHOF	ras homolog gene family, member F (in filopodia)	1.65209	0.00011452
NULL	Novel Transcribed Region; evidence: embryonic ESTs	1.65205	8.24e-06
TWIST1	twist homolog 1 (Drosophila)	1.65149	7.45e-05
LOC616190	similar to ribosomal protein L23a	1.651	0.000486603
NULL	Novel Transcribed Region; evidence: embryonic ESTs	1.65097	2.81e-05
EMG1	EMG1 nucleolar protein homolog (S. cerevisiae)	1.65075	1.5e-06
GIMAP4	GTPase, IMAP family member 4	1.65074	0.00157652
DDAH1	dimethylarginine dimethylaminohydrolase 1	1.65017	5.26e-05
NULL	NULL	1.64992	8.22e-05
HAMP	hepcidin antimicrobial peptide	1.64896	1.98e-06
LOC614643	similar to ribosomal protein L23a	1.64894	4.22e-05
TUFM	Tu translation elongation factor, mitochondrial	1.64884	1.94e-06
NUDC	nuclear distribution gene C homolog (A. nidulans)	1.64864	1.21e-05
THBS4	thrombospondin 4	1.64863	0.00029393
NULL	Novel Transcribed Region; evidence: embryonic ESTs	1.64827	4.6e-06
MED31	mediator complex subunit 31	1.64749	2.61e-06
LOC100337180	eukaryotic translation elongation factor 1 alpha 1-like	1.64699	7.58e-05
NULL	Novel Transcribed Region; evidence: embryonic ESTs	1.64694	0.000132559
NOC3L	nucleolar complex associated 3 homolog (S. cerevisiae)	1.64652	1.8e-05
NULL	Novel Transcribed Region; evidence: embryonic ESTs	1.64651	9.78e-07
CEP120	centrosomal protein 120kDa	1.64616	1.33e-05
RPS7	ribosomal protein S7	1.64586	3.27e-05
VWF	von Willebrand factor	1.64496	5.89e-06
TNRC6A	trinucleotide repeat containing 6A	1.6449	3.37e-06
EIF4A3	eukaryotic translation initiation factor 4A, isoform 3	1.64476	3.93e-06
LOC100174927	hypothetical LOC100174927	1.64419	9.57e-07
RPA3	replication protein A3, 14kDa	1.64386	3.11e-05
KIF22	kinesin family member 22	1.64381	2.27e-06
NULL	Novel Transcribed Region; evidence: embryonic ESTs	1.64379	1.81e-05
ALKBH5	alkB, alkylation repair homolog 5 (E. coli)	1.64305	2.01e-05
LOC617854	similar to Histone H1.4 (Histone H1b)	1.64238	0.0142577
TBX18	T-box 18	1.64202	0.000142482
LOC781416	similar to ribosomal protein S15a	1.64186	3.69e-06
LOC781724	similar to ribosomal protein L6-like	1.64148	9.17e-06
NULL	Novel Transcribed Region; evidence: embryonic ESTs	1.6413	3.38e-05
MBNL2	muscleblind-like 2 (Drosophila)	1.64073	0.00778898
PNMA2	paraneoplastic antigen MA2	1.64072	9.98e-06
NULL	NULL	1.64038	3.01e-06
NULL	Novel Transcribed Region; evidence: embryonic ESTs	1.64033	6.02e-06
NULL	Novel Transcribed Region; evidence: embryonic ESTs	1.63988	7.95e-06
JAK2	Janus kinase 2	1.63959	0.000163407
RPL18	ribosomal protein L18	1.63938	3.12e-05
NULL	NULL	1.63889	5.48e-06
IL6R	interleukin 6 receptor	1.63884	0.000112476
TMEM50A	transmembrane protein 50A	1.63848	6.9e-06
NULL	NULL	1.6376	3.42e-06
ACTG2	actin, gamma 2, smooth muscle, enteric	1.6375	5.07e-05
LOC784935	similar to Histone acetyltransferase p300 (E1A-associated protein p300)	1.6367	1.41e-05
ZNHIT6	zinc finger, HIT type 6	1.63612	2.29e-06
NULL	Novel Transcribed Region; evidence: embryonic ESTs	1.6361	0.00100984
NOP2	NOP2 nucleolar protein homolog (yeast)	1.6361	3.44e-05
PAXIP1	PAX interacting (with transcription-activation domain) protein 1	1.6359	1.48e-05
NULL	Novel Transcribed Region; evidence: embryonic ESTs	1.63589	0.000237121
KRAS	v-Ki-ras2 Kirsten rat sarcoma viral oncogene homolog	1.63568	2.71e-05
NULL	Novel Transcribed Region; evidence: embryonic ESTs	1.63561	1.69e-05
NULL	NULL	1.63531	0.000131292
NEUROD1	neurogenic differentiation 1	1.6353	0.000190322
CDV3	CDV3 homolog (mouse)	1.6346	8.49e-06
LOC100297992	similar to spermatogenesis associated 5	1.63415	4.16e-06
CCSMST1	protein CCSMST1	1.6341	2e-06
RPL18	ribosomal protein L18	1.63388	1.21e-05
LOC540222	hypothetical protein LOC540222	1.63382	5e-06
SETX	senataxin	1.63362	0.0191255
PRPF19	PRP19/PSO4 pre-mRNA processing factor 19 homolog (S. cerevisiae)	1.63358	1.92e-05
LGALS9	lectin, galactoside-binding, soluble, 9	1.63342	6.99e-05
ZFP36L2	zinc finger protein 36, C3H type-like 2	1.63331	2.85e-06
LOC100295837	similar to ribosomal protein S26	1.63326	5.88e-06
ERH	enhancer of rudimentary homolog (Drosophila)	1.6331	4.45e-05
MSX1	msh homeobox 1	1.63305	0.000382651
MCM3	minichromosome maintenance complex component 3	1.63283	3.48e-06
TNS4	tensin 4	1.63226	1.41e-05
POLR3H	polymerase (RNA) III (DNA directed) polypeptide H (22.9kD)	1.63193	3.42e-06
DDN	dendrin	1.63188	7.45e-05
LMO2	LIM domain only 2 (rhombotin-like 1)	1.63178	0.000132222
TCFL5	transcription factor-like 5 (basic helix-loop-helix)	1.63167	6.23e-05
BMP6	bone morphogenetic protein 6	1.63141	4.03e-05
LOC100295254	similar to ribosomal protein L39	1.63087	5.37e-05
CCNC	cyclin C	1.63067	2.08e-06
RPL14	ribosomal protein L14	1.63052	0.000109075
HLCS	holocarboxylase synthetase (biotin-(proprionyl-Coenzyme A-carboxylase (ATP-hydrolysing)) ligase)	1.6303	2.44e-06
SLC4A11	solute carrier family 4, sodium borate transporter, member 11	1.63024	0.00166306
NULL	NULL	1.62948	1.52e-05
NULL	Novel Transcribed Region; evidence: embryonic ESTs	1.62919	1.62e-06
NONO	non-POU domain containing, octamer-binding	1.62867	8.22e-06
NULL	Novel Transcribed Region; evidence: embryonic ESTs	1.62865	3.31e-06
BEX2	brain expressed X-linked 2	1.62862	4.8e-05
SPTY2D1	SPT2, Suppressor of Ty, domain containing 1 (S. cerevisiae)	1.62847	0.000420891
NULL	NULL	1.62831	5.19e-05
SKA3	spindle and kinetochore associated complex subunit 3	1.62818	2e-05
TNRC6C	trinucleotide repeat containing 6C	1.62808	8.09e-06
NULL	NULL	1.62756	5.51e-05
NULL	NULL	1.62716	6.35e-06
OSBPL6	oxysterol binding protein-like 6	1.6271	5.88e-05
NULL	NULL	1.62606	3.21e-06
NULL	NULL	1.62554	3.72e-06
SKP2	S-phase kinase-associated protein 2 (p45)	1.62553	9.42e-06
PPIL5	peptidylprolyl isomerase (cyclophilin)-like 5	1.62504	2.99e-05
CDKN1A	cyclin-dependent kinase inhibitor 1A (p21, Cip1)	1.62451	0.000199662
NULL	Novel Transcribed Region; evidence: embryonic ESTs	1.62444	0.000404409
NULL	Novel Transcribed Region; evidence: embryonic ESTs	1.62444	2.22e-06
NULL	Novel Transcribed Region; evidence: embryonic ESTs	1.62411	2.16e-05
RPS17	ribosomal protein S17	1.62367	2.01e-05
LOC100296475	similar to ribosomal protein L39	1.6233	1.42e-05
RPL7L1	ribosomal protein L7-like 1	1.62304	7.59e-06
NULL	Novel Transcribed Region; evidence: embryonic ESTs	1.62282	9.77e-05
NULL	Novel Transcribed Region; evidence: embryonic ESTs	1.6226	1.49e-05
BPTF	bromodomain PHD finger transcription factor	1.62166	4.52e-05
LOC100295568	similar to ribosomal protein L37	1.62148	2.92e-05
SF3B5	splicing factor 3b, subunit 5, 10kDa	1.62115	1.38e-05
LOC100336512	hypothetical protein LOC100336512	1.62081	0.000282719
RPL18	ribosomal protein L18	1.62072	6.75e-06
TRAF3IP1	TNF receptor-associated factor 3 interacting protein 1	1.62072	9.55e-06
NULL	NULL	1.62067	0.000161889
RNF130	ring finger protein 130	1.62046	5.26e-06
CCDC76	coiled-coil domain containing 76	1.62002	1.12e-06
NULL	NULL	1.61961	1.12e-05
CCDC88C	coiled-coil domain containing 88C	1.61953	0.00104435
NULL	NULL	1.61937	1.07e-05
LOC784270	similar to hCG2038584	1.61883	2.09e-06
NULL	NULL	1.6185	4.91e-05
LOC100296226	similar to phorbol-12-myristate-13-acetate-induced protein 1	1.61847	4.94e-06
EPC2	enhancer of polycomb homolog 2 (Drosophila)	1.61833	5.66e-06
NLK	nemo-like kinase	1.61751	1.34e-05
SNRNP200	small nuclear ribonucleoprotein 200kDa (U5)	1.61688	9.79e-06
LMO4	LIM domain only 4	1.61678	9.8e-06
RPS5	ribosomal protein S5	1.61668	3.87e-05
RPLP0	ribosomal protein, large, P0	1.61662	6.99e-06
LOC100336838	zinc finger protein 160-like	1.61656	0.000173687
CCDC96	coiled-coil domain containing 96	1.61625	7.26e-06
LOC788379	similar to Uncharacterized protein C14orf135 precursor (Hepatitis C virus F protein-binding protein 2) (HCV F protein-binding protein 2)	1.61598	0.000560664
MID1	midline 1 (Opitz/BBB syndrome)	1.61586	1.63e-05
LGALS9	lectin, galactoside-binding, soluble, 9	1.61583	8.19e-06
PRDM9	PR domain containing 9	1.61576	5.58e-05
RPLP0	ribosomal protein, large, P0	1.61546	8.24e-05
TEDDM1	transmembrane epididymal protein 1	1.61546	0.00700748
LOC615482	similar to 60S ribosomal protein L12	1.61537	8.11e-06
CCNYL1	cyclin Y-like 1	1.61537	0.00057992
Mynn	myoneurin	1.61536	0.101976
SPEN	spen homolog, transcriptional regulator (Drosophila)	1.61471	1.34e-06
CDH17	cadherin 17, LI cadherin (liver-intestine)	1.61443	8.47e-05
RPLP0	ribosomal protein, large, P0	1.61436	4.85e-05
LOC787106	similar to serine (or cysteine) proteinase inhibitor, clade B (ovalbumin), member 12	1.61417	0.00936513
MTERFD1	MTERF domain containing 1	1.61412	7.41e-06
LOC515490	similar to Cdc42 GTPase-activating protein	1.61411	1.45e-05
NULL	Novel Transcribed Region; evidence: embryonic ESTs	1.61376	2.85e-05
NULL	NULL	1.6137	2.4e-05
NULL	Novel Transcribed Region; evidence: embryonic ESTs	1.61314	0.000114124
PPRC1	peroxisome proliferator-activated receptor gamma, coactivator-related 1	1.61302	1.6e-05
NULL	Novel Transcribed Region; evidence: embryonic ESTs	1.61297	3.66e-06
NULL	Novel Transcribed Region; evidence: embryonic ESTs	1.61295	2.19e-05
RPS9	ribosomal protein S9	1.61293	0.000149848
ERGIC3	ERGIC and golgi 3	1.61289	5.4e-06
SNRPN	small nuclear ribonucleoprotein polypeptide N	1.61288	8e-05
NULL	NULL	1.61277	6.2e-05
SEMA4A	sema domain, immunoglobulin domain (Ig), transmembrane domain (TM) and short cytoplasmic domain, (semaphorin) 4A	1.61264	0.000103805
LOC100301462	similar to cytochrome c oxidase subunit VIIb	1.6122	1.02e-05
RPLP0	ribosomal protein, large, P0	1.61181	1.97e-05
MXI1	MAX interactor 1	1.61173	5.62e-06
NULL	Novel Transcribed Region; evidence: embryonic ESTs	1.61163	3.32e-05
NULL	NULL	1.61092	5.6e-05
ATF7IP	activating transcription factor 7 interacting protein	1.61052	3.73e-05
ACAA2	acetyl-Coenzyme A acyltransferase 2	1.61034	2.54e-06
NULL	Novel Transcribed Region; evidence: embryonic ESTs	1.61022	2.81e-06
FOXR1	forkhead box R1	1.60975	2e-05
LOC781059	similar to GTP-binding nuclear protein Ran (GTPase Ran) (Ras-like protein TC4) (Androgen receptor-associated protein 24)	1.60834	2.82e-06
AEBP2	AE binding protein 2	1.60832	6.22e-05
NULL	Novel Transcribed Region; evidence: embryonic ESTs	1.60828	5.33e-05
LXN	latexin	1.60813	1.59e-05
HNRNPA1	heterogeneous nuclear ribonucleoprotein A1	1.60809	1.58e-06
NULL	Novel Transcribed Region; evidence: embryonic ESTs	1.60785	0.000261445
NULL	Novel Transcribed Region; evidence: embryonic ESTs	1.60765	0.00015933
BMPER	BMP binding endothelial regulator	1.60749	4.41e-05
CLNS1A	chloride channel, nucleotide-sensitive, 1A	1.60743	4.52e-05
LARP7	La ribonucleoprotein domain family, member 7	1.60719	4.55e-06
LOC540234	similar to mCG11933	1.6071	0.00394425
ZNF407	zinc finger protein 407	1.6065	3.61e-05
CKB	creatine kinase, brain	1.60639	0.000317119
SAP30	Sin3A-associated protein, 30kDa	1.60618	1.13e-05
NULL	Novel Transcribed Region; evidence: embryonic ESTs	1.60555	0.000108762
LOC777592	hypothetical protein LOC777592	1.60514	1.45e-05
ARMC1	armadillo repeat containing 1	1.60436	3.2e-06
SDS	serine dehydratase	1.60418	0.000234665
ELP2	elongation protein 2 homolog (S. cerevisiae)	1.60415	1.81e-05
HESX1	HESX homeobox 1	1.60388	5.7e-05
NULL	Novel Transcribed Region; evidence: embryonic ESTs	1.60278	5.42e-05
ZMYND8	zinc finger, MYND-type containing 8	1.60274	1.66e-05
HIBADH	3-hydroxyisobutyrate dehydrogenase	1.60268	5.24e-06
NULL	Novel Transcribed Region; evidence: embryonic ESTs	1.60249	0.000114498
NULL	NULL	1.60248	6.01e-06
PRC1	protein regulator of cytokinesis 1	1.60229	6.74e-05
NULL	NULL	1.60224	1.08e-06
TOPORS	topoisomerase I binding, arginine/serine-rich	1.60182	2.17e-05
DUSP10	dual specificity phosphatase 10	1.60173	3.25e-05
NULL	Novel Transcribed Region; evidence: embryonic ESTs	1.6017	1.89e-06
LOC782061	similar to AKR1C1 protein	1.60159	9.12e-05
LOC782399	similar to ribosomal protein S15a	1.60123	2.12e-05
LOC100296593	hypothetical protein LOC100296593	1.60092	3.47e-05
NULL	Novel Transcribed Region; evidence: embryonic ESTs	1.60074	3.86e-05
BARD1	BRCA1 associated RING domain 1	1.60059	0.000124478
FLJ32810	hypothetical protein LOC508009	1.60049	1.6e-05
RPS15A	ribosomal protein S15a	1.60034	1.69e-05
NULL	NULL	1.60024	0.00191037
NULL	Novel Transcribed Region; evidence: embryonic ESTs	1.6	3.74e-06
NULL	Novel Transcribed Region; evidence: embryonic ESTs	1.59987	0.000157938
CTSS	cathepsin S	1.59953	0.000166079
NULL	Novel Transcribed Region; evidence: embryonic ESTs	1.59793	0.000400421
CCDC117	coiled-coil domain containing 117	1.59784	8.5e-06
NULL	Novel Transcribed Region; evidence: embryonic ESTs	1.59777	7.53e-06
NULL	Novel Transcribed Region; evidence: embryonic ESTs	1.59761	0.000296374
LOC782525	similar to Eukaryotic translation elongation factor 1 gamma	1.59715	0.00195103
NULL	Novel Transcribed Region; evidence: embryonic ESTs	1.59674	0.145648
NUP210L	nucleoporin 210kDa-like	1.59655	2.55e-05
APOBEC3B	apolipoprotein B mRNA editing enzyme, catalytic polypeptide-like 3B	1.59639	5.64e-05
LOC100140923	similar to nucleoporin 98kD	1.59627	0.000151011
LOC786258	similar to GTP-binding nuclear protein Ran (GTPase Ran) (Ras-like protein TC4) (Androgen receptor-associated protein 24)	1.59622	7.59e-05
SALL4	sal-like 4 (Drosophila)	1.59581	3.25e-05
NULL	Novel Transcribed Region; evidence: embryonic ESTs	1.59526	0.000101973
NULL	Novel Transcribed Region; evidence: embryonic ESTs	1.59491	5.14e-05
NULL	Novel Transcribed Region; evidence: embryonic ESTs	1.59465	9.9e-05
CHRM4	cholinergic receptor, muscarinic 4	1.59459	0.00392753
ZNF24	zinc finger protein 24	1.59455	1.38e-05
WHSC1L1	Wolf-Hirschhorn syndrome candidate 1-like 1	1.59424	1.31e-05
TIS11D	PREDICTED: Bos taurus zinc finger protein 36, C3H type-like 2 (ZFP36L2), mRNA.	1.594	4.7e-06
LOC788186	similar to keratin associated protein 9.2	1.59382	0.0122544
APCDD1	adenomatosis polyposis coli down-regulated 1	1.5935	0.00193567
UPP1	uridine phosphorylase 1	1.59325	0.000253828
ITLN2	intelectin 2	1.59304	3.89e-06
GALNT10	UDP-N-acetyl-alpha-D-galactosamine:polypeptide N-acetylgalactosaminyltransferase 10 (GalNAc-T10)	1.59292	0.00012174
SMAD6	SMAD family member 6	1.59283	0.00459325
LOC781576	similar to ribosomal protein L35a	1.59254	1.06e-05
NULL	Novel Transcribed Region; evidence: embryonic ESTs	1.59247	0.000667032
NULL	NULL	1.59237	6.7e-05
RNF213	ring finger protein 213	1.59226	0.000201255
NULL	Novel Transcribed Region; evidence: embryonic ESTs	1.59205	7.15e-05
RPS8	ribosomal protein S8	1.59201	3.62e-05
LOC100337139	BAZ1A protein-like	1.59175	3.59e-05
NULL	Novel Transcribed Region; evidence: embryonic ESTs	1.59173	0.0195072
SLC16A11	solute carrier family 16, member 11 (monocarboxylic acid transporter 11)	1.5917	0.000261149
LOC523671	similar to 40S ribosomal protein S26	1.59155	7.69e-05
HNRNPK	heterogeneous nuclear ribonucleoprotein K	1.59149	3.02e-06
EIF3I	eukaryotic translation initiation factor 3, subunit I	1.59139	3.72e-05
CCDC138	coiled-coil domain containing 138	1.59126	3.06e-05
NULL	Novel Transcribed Region; evidence: embryonic ESTs	1.59123	0.000431818
2013-09-03	septin 3	1.5912	3.14e-05
LRRC42	leucine rich repeat containing 42	1.59113	6.97e-06
PRCC	papillary renal cell carcinoma (translocation-associated)	1.59069	3.9e-05
GADD45G	growth arrest and DNA-damage-inducible, gamma	1.59051	0.00189622
CLU	clusterin	1.59048	5.67e-06
THAP1	THAP domain containing, apoptosis associated protein 1	1.59042	3.72e-06
LOC617154	similar to PNG protein	1.59039	5.61e-06
SOSTDC1	sclerostin domain containing 1	1.59031	0.00196864
ZNF462	zinc finger protein 462	1.59016	0.000323002
ZNF569	zinc finger protein 569	1.58974	9.34e-06
NULL	Novel Transcribed Region; evidence: embryonic ESTs	1.58942	6.1e-05
DDX10	DEAD (Asp-Glu-Ala-Asp) box polypeptide 10	1.58939	1.52e-05
C10H14ORF169	chromosome 14 open reading frame 169 ortholog	1.58924	2.42e-05
PEG3	paternally expressed 3	1.5891	1.74e-05
PIGH	phosphatidylinositol glycan anchor biosynthesis, class H	1.58905	4.13e-05
IRX5	iroquois homeobox 5	1.58807	0.000180018
ZNF23	zinc finger protein 23 (KOX 16)	1.58735	7.15e-05
NRP1	neuropilin 1	1.58708	1.29e-05
NULL	Novel Transcribed Region; evidence: embryonic ESTs	1.58705	8.54e-05
WDR77	WD repeat domain 77	1.58704	1.64e-05
NULL	Novel Transcribed Region; evidence: embryonic ESTs	1.58654	3.49e-05
NULL	Novel Transcribed Region; evidence: embryonic ESTs	1.58625	2.05e-05
NULL	Novel Transcribed Region; evidence: embryonic ESTs	1.58612	0.00110736
TERC	telomerase RNA component	1.58608	0.000174776
METTL6	methyltransferase like 6	1.58591	8.16e-06
SCML4	sex comb on midleg-like 4 (Drosophila)	1.5857	2.03e-05
NULL	Novel Transcribed Region; evidence: embryonic ESTs	1.58544	0.000942577
GJB5	gap junction protein, beta 5, 31.1kDa	1.58544	6.95e-06
RTN4	reticulon 4	1.58543	5.21e-05
NULL	NULL	1.58537	0.000181882
SNRPC	small nuclear ribonucleoprotein polypeptide C	1.58459	5.32e-06
C19H17ORF81	chromosome 17 open reading frame 81 ortholog	1.58436	1e-05
NULL	NULL	1.58397	6.77e-05
HNRPDL	heterogeneous nuclear ribonucleoprotein D-like	1.58395	1.71e-05
ZNF286A	zinc finger protein 286A	1.58364	8.27e-05
NULL	NULL	1.58357	8.69e-06
PSMB3	proteasome (prosome, macropain) subunit, beta type, 3	1.58311	2.72e-06
NULL	NULL	1.58241	0.000105223
CNR2	cannabinoid receptor 2 (macrophage)	1.58223	0.000214943
RPL13	ribosomal protein L13	1.58187	5.87e-06
GRAMD1C	GRAM domain containing 1C	1.58165	5.69e-06
LOC100299715	similar to fatty acid binding protein 3	1.58153	0.00103517
NULL	NULL	1.5814	8.76e-05
NULL	Novel Transcribed Region; evidence: embryonic ESTs	1.58086	0.00260986
NULL	Novel Transcribed Region; evidence: embryonic ESTs	1.58061	5.67e-06
NULL	Novel Transcribed Region; evidence: embryonic ESTs	1.58059	9.06e-05
LOC784160	similar to ribosomal protein S13	1.58033	3.6e-05
LOC100336834	hCG1994130-like	1.58016	7.72e-05
PSMC3IP	PSMC3 interacting protein	1.58001	1.26e-05
FAM54A	DUF729 domain containing 1	1.57936	6.45e-05
MRPS7	mitochondrial ribosomal protein S7	1.57879	5.35e-06
GSG2	germ cell associated 2 (haspin)	1.57874	1.67e-05
LOC100301114	similar to formin binding protein 3	1.57866	8.65e-06
LOC100297185	hypothetical protein LOC100297185	1.57836	7.6e-05
NULL	NULL	1.57793	1.57e-05
RYBP	RING1 and YY1 binding protein	1.57752	9.83e-06
LOC787404	similar to ribosomal protein S20	1.57743	4.3e-05
NULL	Novel Transcribed Region; evidence: embryonic ESTs	1.57742	8.91e-05
RBBP4	retinoblastoma binding protein 4	1.5773	6.25e-06
LOC100294784	similar to ribosomal protein L39	1.57725	2.82e-05
ASF1B	ASF1 anti-silencing function 1 homolog B (S. cerevisiae)	1.577	4.44e-06
ASH1L	ash1 (absent, small, or homeotic)-like (Drosophila)	1.57692	7.21e-05
HNRNPM	heterogeneous nuclear ribonucleoprotein M	1.57641	2.6e-05
NULL	Novel Transcribed Region; evidence: embryonic ESTs	1.57608	2.77e-05
MRPL49	mitochondrial ribosomal protein L49	1.57593	0.000177113
NOP56	NOP56 ribonucleoprotein homolog (yeast)	1.57556	4.64e-05
PRDM1	PR domain containing 1, with ZNF domain	1.57513	6.87e-05
NULL	NULL	1.57499	0.000144766
IQCK	IQ motif containing K	1.57486	0.000675848
HNRNPAB	heterogeneous nuclear ribonucleoprotein A/B	1.57447	4.97e-06
TRAF3IP2	TRAF3 interacting protein 2	1.57445	0.000405351
LOC100337255	hypothetical protein LOC100337255	1.5743	0.000128754
DHX9	DEAH (Asp-Glu-Ala-His) box polypeptide 9	1.57429	5.49e-05
LOC787289	similar to Heterogeneous nuclear ribonucleoprotein A1 (Helix-destabilizing protein) (Single-strand RNA-binding protein) (hnRNP core protein A1)	1.57409	0.000438518
MPP3	membrane protein, palmitoylated 3 (MAGUK p55 subfamily member 3)	1.574	0.000273879
TRAP1	TNF receptor-associated protein 1	1.5739	7.11e-05
C5H12orf11	chromosome 12 open reading frame 11 ortholog	1.57373	1.4e-05
HNRNPA1L2	heterogeneous nuclear ribonucleoprotein A1-like 2	1.57369	0.000152002
NULL	Novel Transcribed Region; evidence: embryonic ESTs	1.57342	1.67e-05
RPS2	ribosomal protein S2	1.57342	3.07e-05
TUBB2B	tubulin, beta 2B	1.57294	8.06e-06
KDR	kinase insert domain receptor (a type III receptor tyrosine kinase)	1.57284	1.89e-05
PLA2G5	phospholipase A2, group V	1.57267	5.22e-05
LOC100300241	hypothetical protein LOC100300241	1.57263	0.00859275
PHF23	PHD finger protein 23	1.57173	1.46e-05
NULL	Novel Transcribed Region; evidence: embryonic ESTs	1.57108	0.000888905
RAD21	RAD21 homolog (S. pombe)	1.57105	1.29e-05
TAC3	tachykinin 3	1.57104	0.00631732
CSNK2B	casein kinase 2, beta polypeptide	1.57098	9.96e-05
NULL	Novel Transcribed Region; evidence: embryonic ESTs	1.57034	9.72e-06
NULL	NULL	1.57008	0.00012537
NULL	Novel Transcribed Region; evidence: embryonic ESTs	1.56911	2.5e-05
C16orf80	chromosome 16 open reading frame 80	1.56902	1.17e-05
NULL	Novel Transcribed Region; evidence: embryonic ESTs	1.56878	5.16e-05
NULL	Novel Transcribed Region; evidence: embryonic ESTs	1.56872	0.000239493
N4BP2L1	NEDD4 binding protein 2-like 1	1.56866	7.74e-06
NULL	NULL	1.56862	8.9e-06
LOC533903	hypothetical LOC533903	1.56861	0.000255662
NULL	Novel Transcribed Region; evidence: embryonic ESTs	1.56861	4.11e-05
LOC100335173	hypothetical protein LOC100335173	1.56845	1.75e-05
NCAPH	non-SMC condensin I complex, subunit H	1.56829	7.2e-05
SPON1	spondin 1, extracellular matrix protein	1.56826	0.000302682
NULL	Novel Transcribed Region; evidence: embryonic ESTs	1.56806	2.6e-05
KARS	lysyl-tRNA synthetase	1.56776	2.32e-05
CCDC137	coiled-coil domain containing 137	1.56767	3.13e-05
LOC100301175	similar to small nuclear ribonucleoprotein polypeptide G	1.56766	7.09e-06
LOC534065	similar to erythroid differentiation-related factor 1	1.56735	3.9e-05
HSD17B10	hydroxysteroid (17-beta) dehydrogenase 10	1.56732	8.9e-05
HEY1	hairy/enhancer-of-split related with YRPW motif 1	1.56678	0.0012159
NULL	Novel Transcribed Region; evidence: embryonic ESTs	1.56599	7.4e-06
LOC100295969	similar to L-lactate dehydrogenase B	1.56585	5.74e-05
NULL	Novel Transcribed Region; evidence: embryonic ESTs	1.56578	5.72e-05
TMEM51	transmembrane protein 51	1.56561	5.81e-06
NULL	Novel Transcribed Region; evidence: embryonic ESTs	1.56533	0.000111663
NULL	Novel Transcribed Region; evidence: embryonic ESTs	1.56493	4.31e-05
TGFB1	transforming growth factor, beta 1	1.56473	2.09e-05
NULL	NULL	1.56462	1.35e-05
LOC513767	phosphatidylcholine transfer protein-like	1.56458	1.72e-05
LOC531650	similar to Histone H2B type F-M (H2B.s) (H2B/s)	1.56455	0.00111412
NULL	NULL	1.56446	2.51e-05
NULL	Novel Transcribed Region; evidence: embryonic ESTs	1.56435	1.22e-05
LOC100296588	hypothetical protein LOC100296588	1.56432	0.000298107
NULL	Novel Transcribed Region; evidence: embryonic ESTs	1.56419	8.39e-05
TKDP2	trophoblast Kunitz domain protein 2	1.56393	0.000966665
NULL	Novel Transcribed Region; evidence: embryonic ESTs	1.56343	0.000178564
DDIT4	DNA-damage-inducible transcript 4	1.56325	0.000158805
CD3EAP	CD3e molecule, epsilon associated protein	1.56307	3.27e-05
NULL	NULL	1.563	1.03e-05
NULL	Novel Transcribed Region; evidence: embryonic ESTs	1.56299	7.24e-06
NULL	Novel Transcribed Region; evidence: embryonic ESTs	1.56263	9.28e-05
NULL	NULL	1.56241	0.000137433
PTPN18	protein tyrosine phosphatase, non-receptor type 18 (brain-derived)	1.56182	1.06e-05
TMEM98	transmembrane protein 98	1.56175	3.02e-05
ENO1	enolase 1, (alpha)	1.56168	0.000441662
UBL3	ubiquitin-like 3	1.56148	1.04e-05
LOC788930	similar to G protein-coupled receptor 33	1.56097	0.0015024
ALS2CR13	amyotrophic lateral sclerosis 2 (juvenile) chromosome region, candidate 13	1.56086	4.05e-05
RABGAP1L	RAB GTPase activating protein 1-like	1.56071	1.38e-05
NULL	Novel Transcribed Region; evidence: embryonic ESTs	1.56065	0.000207796
TUBB	tubulin, beta	1.56031	0.000147879
BRD8	bromodomain containing 8	1.56025	5.62e-05
IRF1	interferon regulatory factor 1	1.56009	2.75e-06
BNIP3L	BCL2/adenovirus E1B 19kDa interacting protein 3-like	1.55978	7.3e-05
NULL	Novel Transcribed Region; evidence: embryonic ESTs	1.55958	7.53e-05
SUPT5H	suppressor of Ty 5 homolog (S. cerevisiae)	1.55938	8.93e-06
OLFML3	olfactomedin-like 3	1.55923	2.65e-05
NULL	Novel Transcribed Region; evidence: embryonic ESTs	1.55895	0.000261716
BAMBI	BMP and activin membrane-bound inhibitor homolog (Xenopus laevis)	1.55861	0.00149173
BAZ1B	bromodomain adjacent to zinc finger domain, 1B	1.55846	0.000106773
NULL	Novel Transcribed Region; evidence: embryonic ESTs	1.55837	1.92e-05
ZZZ3	zinc finger, ZZ-type containing 3	1.55776	7.88e-06
TNFRSF12A	tumor necrosis factor receptor superfamily, member 12A	1.55761	1.7e-05
PFKM	phosphofructokinase, muscle	1.55743	8.59e-06
PBK	PDZ binding kinase	1.55733	6.73e-05
LOC616868	histone H2B-like	1.55723	0.000212871
NULL	Novel Transcribed Region; evidence: embryonic ESTs	1.55716	3.93e-05
AKIRIN1	akirin 1	1.55631	2.38e-05
LOC784640	similar to hCG1780502	1.55596	0.00799543
SLC1A5	solute carrier family 1 (neutral amino acid transporter), member 5	1.55574	2.82e-05
NULL	NULL	1.55567	5.21e-05
NULL	Novel Transcribed Region; evidence: embryonic ESTs	1.55514	3.34e-05
NULL	Novel Transcribed Region; evidence: embryonic ESTs	1.55472	0.000127864
LOC100336470	hypothetical protein LOC100336470	1.55468	0.000262646
LOC100335676	ribosomal protein L9-like	1.55465	2.26e-05
LOC100335936	ribosomal protein L9-like	1.55437	1.8e-05
KIAA1737	KIAA1737	1.55432	0.000708285
LOC100139217	similar to hCG1818127	1.55352	5.53e-05
NULL	NULL	1.55329	0.00282907
NULL	NULL	1.55324	1.17e-05
NULL	Novel Transcribed Region; evidence: embryonic ESTs	1.55316	2.22e-05
MAN1A1	mannosidase, alpha, class 1A, member 1	1.55301	0.000117432
RBBP6	retinoblastoma binding protein 6	1.55288	0.000107971
ELOVL6	ELOVL family member 6, elongation of long chain fatty acids (FEN1/Elo2, SUR4/Elo3-like, yeast)	1.55235	2.32e-05
LOC100336519	FIP1L1 protein-like	1.55233	0.00242884
IFNGR2	interferon gamma receptor 2 (interferon gamma transducer 1)	1.55201	2.42e-05
NULL	Novel Transcribed Region; evidence: embryonic ESTs	1.55193	2.61e-05
NULL	Novel Transcribed Region; evidence: embryonic ESTs	1.55171	7.64e-06
NULL	NULL	1.5516	5.91e-05
NULL	NULL	1.55158	0.000441282
LOC100337258	transmembrane and tetratricopeptide repeat containing 2-like	1.55119	3.85e-05
SGIP1	SH3-domain GRB2-like (endophilin) interacting protein 1	1.55092	0.00108117
MAT2B	methionine adenosyltransferase II, beta	1.55088	1.58e-05
SMYD3	SET and MYND domain containing 3	1.55063	0.000688787
STC1	stanniocalcin 1	1.5505	0.00414534
PSMA7	proteasome (prosome, macropain) subunit, alpha type, 7	1.55041	0.000113533
MGC137708	hypothetical LOC516719	1.55024	8.61e-05
EMG1	EMG1 nucleolar protein homolog (S. cerevisiae)	1.55022	1.72e-05
SPLUNC2B	common salivary protein BSP30, form b	1.55013	0.108978
NULL	NULL	1.55012	0.000169646
NULL	Novel Transcribed Region; evidence: embryonic ESTs	1.54969	0.000613144
NULL	Novel Transcribed Region; evidence: embryonic ESTs	1.54966	0.00601312
ORC6L	origin recognition complex, subunit 6 like (yeast)	1.54929	2.99e-05
NULL	Novel Transcribed Region; evidence: embryonic ESTs	1.54928	0.000138787
KLF6	Kruppel-like factor 6	1.54865	2.84e-05
TSC22D2	TSC22 domain family, member 2	1.54836	0.000140697
NULL	Novel Transcribed Region; evidence: embryonic ESTs	1.54807	1.79e-05
NULL	Novel Transcribed Region; evidence: embryonic ESTs	1.54769	7.53e-05
ATF2	activating transcription factor 2	1.5476	0.000351367
VSNL1	visinin-like 1	1.54754	0.0003407
H2AFV	H2A histone family, member V	1.54742	9.39e-06
LOC100336700	hypothetical protein LOC100336700	1.54739	0.00146828
NULL	Novel Transcribed Region; evidence: embryonic ESTs	1.54715	0.00016145
ZC3H8	zinc finger CCCH-type containing 8	1.54712	3.54e-05
LOC616819	similar to histone cluster 1, H3f	1.547	0.000510364
NULL	Novel Transcribed Region; evidence: embryonic ESTs	1.54696	0.000543059
NOLC1	nucleolar and coiled-body phosphoprotein 1	1.54691	0.00014063
TUBD1	tubulin, delta 1	1.54679	0.000107537
SIRT6	sirtuin (silent mating type information regulation 2 homolog) 6 (S. cerevisiae)	1.54677	6.89e-06
LOC538435	similar to Heterogeneous nuclear ribonucleoproteins A2/B1 (hnRNP A2 / hnRNP B1)	1.54672	0.00062172
EED	embryonic ectoderm development	1.54632	0.000104794
ATP5J2	ATP synthase, H+ transporting, mitochondrial F0 complex, subunit F2	1.54532	0.000157804
THEX1	three prime histone mRNA exonuclease 1	1.54519	7.35e-05
NULL	NULL	1.545	2.81e-05
JMJD2A	similar to JmjC domain-containing histone demethylation protein 3A (Jumonji domain-containing protein 2A)	1.54485	5.91e-05
NULL	NULL	1.5448	2.92e-05
NULL	NULL	1.54473	1.05e-05
PPP2R2B	protein phosphatase 2 (formerly 2A), regulatory subunit B, beta isoform	1.54457	0.000401726
PPM1E	protein phosphatase 1E (PP2C domain containing)	1.54455	0.00126023
TSC22D1	TSC22 domain family, member 1	1.54447	1.77e-05
ATIC	5-aminoimidazole-4-carboxamide ribonucleotide formyltransferase/IMP cyclohydrolase	1.54424	4.99e-05
NULL	Novel Transcribed Region; evidence: embryonic ESTs	1.54421	0.000217397
AREG	amphiregulin	1.54368	0.136587
NULL	Novel Transcribed Region; evidence: embryonic ESTs	1.54344	0.000144941
CUL4B	cullin 4B	1.54273	1.65e-05
PLS3	plastin 3 (T isoform)	1.54216	0.00288708
NULL	NULL	1.54202	1.99e-05
SNRPG	small nuclear ribonucleoprotein polypeptide G	1.54178	1.7e-05
NULL	NULL	1.5417	8.28e-05
NULL	NULL	1.54148	5.47e-05
DR1	down-regulator of transcription 1, TBP-binding (negative cofactor 2)	1.54141	5.61e-06
PHF12	PHD finger protein 12	1.54135	7.83e-06
GSTO1	glutathione S-transferase omega 1	1.54123	5e-05
NULL	NULL	1.54107	0.000331361
LOC784704	similar to DnaJ (Hsp40) homolog, subfamily A, member 1	1.5408	1.94e-05
RPLP0	ribosomal protein, large, P0	1.54075	4.62e-05
MEF2A	myocyte enhancer factor 2A	1.54043	1.66e-05
TRA2B	transformer 2 beta homolog (Drosophila)	1.5402	2.78e-05
LOC782631	similar to 60S ribosomal protein L9	1.54011	3.04e-05
RBM12B	RNA binding motif protein 12B	1.53977	3.16e-05
MCM5	minichromosome maintenance complex component 5	1.5394	3.82e-05
SMAD2	SMAD family member 2	1.53886	1.23e-05
NULL	Novel Transcribed Region; evidence: embryonic ESTs	1.53859	6.95e-05
NULL	NULL	1.53823	0.000215549
C1H21ORF59	chromosome 21 open reading frame 59 ortholog	1.53822	0.000220102
NULL	Novel Transcribed Region; evidence: embryonic ESTs	1.53822	0.000648749
LOC613370	similar to high-mobility group box 3	1.53803	0.000204805
THY1	Thy-1 cell surface antigen	1.53792	3.75e-05
POLD3	polymerase (DNA-directed), delta 3, accessory subunit	1.5378	0.000325281
LOC100295820	similar to esophagus cancer-related gene-2	1.5377	0.00132087
NULL	Novel Transcribed Region; evidence: embryonic ESTs	1.53764	0.000374962
LOC100296605	similar to slit homolog 3	1.5375	0.00397647
F11R	F11 receptor	1.5375	0.000200655
VGLL1	vestigial like 1 (Drosophila)	1.53742	0.000374148
LOC100336279	hypothetical protein LOC100336279	1.53734	0.000139325
CDK9	cyclin-dependent kinase 9	1.53722	2.47e-05
GNL3	guanine nucleotide binding protein-like 3 (nucleolar)	1.53685	1.86e-05
NULL	Novel Transcribed Region; evidence: embryonic ESTs	1.5365	0.000606526
NULL	NULL	1.53632	2.44e-05
EEF1B	eukaryotic translation elongation factor 1 beta 2	1.53575	0.00109279
LOC613595	similar to Lactate dehydrogenase B	1.53544	3.57e-05
CNN1	calponin 1, basic, smooth muscle	1.53532	0.00313769
LOC788633	similar to olfactory receptor 67	1.5353	0.00166686
LOC100300048	hypothetical protein LOC100300048	1.53525	0.0605446
ZNF462	zinc finger protein 462	1.53347	5.23e-05
MON1B	MON1 homolog B (yeast)	1.53345	0.0531729
DMRT2	doublesex and mab-3 related transcription factor 2	1.53285	0.00017174
NULL	NULL	1.53272	1.69e-05
CENPT	centromere protein T	1.5327	4.34e-05
BAT3	HLA-B associated transcript 3	1.53235	9.74e-05
LOC100295757	similar to ribosomal protein L39	1.53221	3.33e-05
NULL	Novel Transcribed Region; evidence: embryonic ESTs	1.53211	0.0031369
POLD3	polymerase (DNA-directed), delta 3, accessory subunit	1.53203	0.000269446
PGM5	phosphoglucomutase 5	1.53142	0.00502867
NULL	Novel Transcribed Region; evidence: embryonic ESTs	1.53125	2.05e-05
LOC783577	similar to 90-kDa heat shock protein beta	1.53076	3.51e-05
NULL	NULL	1.5302	1.71e-05
LOC615933	similar to 60S ribosomal protein L12	1.53011	0.000158805
U2AF1	U2 small nuclear RNA auxiliary factor 1	1.52975	0.000150549
KIF23	kinesin family member 23	1.52965	0.000128842
NULL	Novel Transcribed Region; evidence: embryonic ESTs	1.52908	0.00032462
LOC100295089	hypothetical protein LOC100295089	1.52903	0.00147214
BEX2	brain expressed X-linked 2	1.52896	0.000140516
ELF2	E74-like factor 2 (ets domain transcription factor)	1.52887	3.61e-05
MOSPD1	motile sperm domain containing 1	1.52879	4.73e-05
NULL	Novel Transcribed Region; evidence: embryonic ESTs	1.52876	1.65e-05
PTEN	phosphatase and tensin homolog	1.52866	2.04e-05
DDX6	DEAD (Asp-Glu-Ala-Asp) box polypeptide 6	1.52863	0.000432812
NULL	Novel Transcribed Region; evidence: embryonic ESTs	1.52847	0.0079174
CDC37	cell division cycle 37 homolog (S. cerevisiae)	1.52811	0.000160657
LOC514680	similar to mCG7611	1.52782	7.35e-05
NULL	Novel Transcribed Region; evidence: embryonic ESTs	1.52766	0.000134204
RPL26L1	ribosomal protein L26-like 1	1.5273	1.08e-05
SRRT	serrate RNA effector molecule homolog (Arabidopsis)	1.52701	5.14e-05
LOC785540	similar to cytochrome P450, family 2, subfamily C, polypeptide 19	1.52632	1.22e-05
ETS2	v-ets erythroblastosis virus E26 oncogene homolog 2 (avian)	1.52617	0.00298594
ZNF304	zinc finger protein 304	1.52581	0.000327782
PLD3	phospholipase D family, member 3	1.52501	0.000199689
NULL	NULL	1.525	0.000149067
NLK	nemo-like kinase	1.52458	0.000105492
ATP5G2	ATP synthase, H+ transporting, mitochondrial F0 complex, subunit C2 (subunit 9)	1.52453	0.00110999
SNCA	synuclein, alpha (non A4 component of amyloid precursor)	1.52449	0.00013271
NULL	NULL	1.52446	3.28e-05
NULL	NULL	1.52429	1.13e-05
HNRNPM	heterogeneous nuclear ribonucleoprotein M	1.52411	0.00031426
NULL	Novel Transcribed Region; evidence: embryonic ESTs	1.52378	9.95e-05
NULL	Novel Transcribed Region; evidence: embryonic ESTs	1.52376	0.000353107
NULL	Novel Transcribed Region; evidence: embryonic ESTs	1.5237	1.44e-05
NULL	NULL	1.52325	0.000258233
NULL	Novel Transcribed Region; evidence: embryonic ESTs	1.52276	9.13e-05
CRYAB	crystallin, alpha B	1.52276	0.00193458
NULL	NULL	1.52257	0.00150528
NULL	Novel Transcribed Region; evidence: embryonic ESTs	1.52251	1.57e-05
HNRPDL	heterogeneous nuclear ribonucleoprotein D-like	1.52238	0.000699735
CTBP2	C-terminal binding protein 2	1.52236	2.54e-05
NME1-2	non-metastatic cells 1, protein (NM23A) expressed in	1.52182	7.66e-05
TRIM36	tripartite motif-containing 36	1.5213	3.76e-05
RPL36A	similar to mCG7611	1.52074	3.42e-05
DNAH11	dynein, axonemal, heavy chain 11	1.52071	0.000249883
NULL	NULL	1.52066	0.00176617
ZNF281	zinc finger protein 281	1.52054	5.21e-05
RPL7L1	ribosomal protein L7-like 1	1.52052	7.98e-05
LOC535353	similar to Pleckstrin homology domain-containing family G member 6	1.52038	6.49e-05
NULL	Novel Transcribed Region; evidence: embryonic ESTs	1.52013	0.000278947
WDR12	WD repeat domain 12	1.51997	0.000544012
NULL	Novel Transcribed Region; evidence: embryonic ESTs	1.51997	0.000404645
NULL	Novel Transcribed Region; evidence: embryonic ESTs	1.51992	0.000103383
COL18A1	collagen, type XVIII, alpha 1	1.51972	1.19e-05
FUS	fused in sarcoma	1.51942	2.78e-05
NULL	Novel Transcribed Region; evidence: embryonic ESTs	1.51927	0.00181821
LOC783541	similar to mCG49427	1.51879	4.71e-05
NULL	NULL	1.51866	7.54e-05
NULL	Novel Transcribed Region; evidence: embryonic ESTs	1.51857	7.22e-05
NULL	Novel Transcribed Region; evidence: embryonic ESTs	1.51855	0.000142459
CDO1	cysteine dioxygenase, type I	1.51855	0.000113317
NULL	NULL	1.51852	0.000172729
LOC511302	similar to ribosomal protein S12	1.51849	1.31e-05
CDK8	cyclin-dependent kinase 8	1.51848	6.27e-05
MAPRE2	microtubule-associated protein, RP/EB family, member 2	1.51831	0.000457131
METAP2	methionyl aminopeptidase 2	1.5183	1.94e-05
NULL	Novel Transcribed Region; evidence: embryonic ESTs	1.51825	0.000409336
LOC100138700	similar to envelope glycoprotein	1.5181	0.000306781
LOC100298356	similar to bone marrow stromal cell antigen 2	1.51807	0.00196824
LOC100140623	hypothetical protein LOC100140623	1.51799	0.000102605
HJURP	Holliday junction recognition protein	1.51791	9.66e-05
NULL	NULL	1.51788	0.000191125
RARA	retinoic acid receptor, alpha	1.51777	0.000130122
TIMP4	TIMP metallopeptidase inhibitor 4	1.51777	8.45e-05
WEE1	WEE1 homolog (S. pombe)	1.51747	0.000194861
SPDYC	speedy homolog C (Xenopus laevis)	1.51735	0.00558606
LOC100140162	similar to Lck interacting transmembrane adaptor 1	1.51733	0.000265736
CCDC127	coiled-coil domain containing 127	1.51728	3.46e-05
NULL	Novel Transcribed Region; evidence: embryonic ESTs	1.51646	2.86e-05
WDR63	WD repeat domain 63	1.51613	0.0075255
LOC781339	similar to 90-kDa heat shock protein alpha	1.51575	0.0019758
CWC25	CWC25 spliceosome-associated protein homolog (S. cerevisiae)	1.51546	0.000223971
CNBP	CCHC-type zinc finger, nucleic acid binding protein	1.51543	0.000264692
NULL	Novel Transcribed Region; evidence: embryonic ESTs	1.51526	0.000115675
NULL	NULL	1.51521	0.000338576
NDC80	NDC80 homolog, kinetochore complex component (S. cerevisiae)	1.51495	0.000634655
YLPM1	YLP motif containing 1	1.51473	2.76e-05
NULL	NULL	1.51473	1.02e-05
NULL	Novel Transcribed Region; evidence: embryonic ESTs	1.51456	0.000572072
[truncated: 2,665 more rows]

## Sheet: S3.
Supplemental Table S3. ICM/TE predominat gene list. Breakdown of genes exclusivley expreesed in ICM and TE after filtering data against backgoround genes.
Expressed only in "ICM"	Expressed only in "TE"	Common expression
FN1	LOC100139785	RPS27A
LOC100297725	ZNF2	RPS13
LAPTM4B	SSH1	LOC100337029
CHP	LOC507721	RPS16
RPL31	PAQR9	LOC790088
LOC615482	ZNF280D	RPS2
LOC782668	UBXN10	LOC784773
LOC618633	NRXN1	NME1-NME2
LOC100300942	KRT31	KRT8
LOC782479	LOC527601	NULL
KLF4	DUSP4	LOC100139249
LOC781724	GLI2	RPS29
LOC100335478	PTPRB	LOC784384
LOC618220	LOC785330	LOC513039
MOV10	SHROOM2	LOC789997
FAM46B	LOC509124	HSP90AA1
RPL6	MIR421	RPS3
LOC100296722	GRIK1	VAT1
PRC1	STAMBPL1	LOC785477
CCNB1	SLC17A3	RPL34
LOC512293	TTC36	RPS24
LOC614643	LOC533821	LOC614366
ATF3	CRB1	RPL7
H2AFZ	ANKS6	ACTG1
NARS	HSD17B13	RPL37
PRDX1	AIRE	RPL12
SLC38A2	CRYBA1	LOC783070
GPBP1	LOC511623	LOC783641
EIF6	POU4F2	LOC100337215
LOC100299267	ARHGAP25	RPL10A
LOC783726	GFRAL	PPIA
KIF20A	SLC22A17	RPS5
RPS12	APCDD1L	MYL12A
SR140	ATF6B	LOC507784
ATP5O	CATSPER2	EIF4G2
LOC100299171	HBM	LOC281370
EPRS	POU4F3	RPL9
NDUFB8	LOC100336526	GSPT1
HNRNPA1	CHN1	LOC785705
LOC100298410	LOC531747	LOC100296721
KCTD8	LOC100337492	COX5A
RPL8	LOC100336231	RPS6
HSP90AB1	HIGD1B	RPL36
PWWP2A	COLEC12	GLRXL
EIF2S2	LOC783189	RPL37A
LOC613345	ORP150	HNRPDL
HNF4A	EDIL3	ATP1B3
LOC100299201	LOC517139	RPS11
LOC534002	SLC46A3	CKB
LOC614449	LOC100296328	TPM4
AEBP2	LOC528040	RPS21
DHX9	GABRG2	SERBP1
RPL38	CSGALNACT2	RPS7
LOC538357	LOC100335403	LOC616065
LSM3	MUC15	LOC523671
RRP12	LOC100336462	MGC148714
C20orf111	PIK3C2B	LOC783541
HNRNPF	ZNF384	RPL5
TGIF2	UNC5CL	LOC783462
ZBTB10	LOC520120	IDH1
CTNND1	LOC787625	LOC785061
YY1	LOC788749	LOC781566
LOC515468	PKD2	YBX1
CHCHD9	MMP16	LOC787484
FAM53C	FBLN1	GNAS
KIF2C	2013-09-12	RPLP0
MAD2	OSTBETA	LOC100296205
BTG1	LOC100336550	LOC524269
NANOG	CD79A	LOC784266
MAD2L1	PRP14	LOC786430
SIDT2	LRRC34	TPT1
PTMA	GJC3	RPS28
GGNBP2	DPEP2	SLC31A1
B2M	LOC514319	RPL27
LOC784523	LOC618552	LOC784679
LOC506251	DUSP15	HSPA8
CTGF	LOC616450	LOC100336099
LOC781224	LOC520267	SET
LOC100297413	CAGE1	LOC786728
MRPL51	KLHL23	RPS4Y1
LOC100337434	NLRP3	LOC781650
RPL24	LOC614452	TUBA1A
NOP56	LOC788170	RPL27A
PPIL1	CHEK2	LOC654400
IER3	LOC100299449	LOC613970
TAF15	LOC100295922	CS
MAT2B	GRID2IP	LOC525649
RPLP1	CNKSR2	CTNNA1
LOC100336663	LOC787358	CSTB
EIF4A1	LOC618326	LOC100299516
LOC784935	LOC100300375	HNRNPAB
RPL14	NAPB	LOC100138864
LOC100295873	ACSBG2	LOC781580
GLRX2	IGF2	LOC100295296
EIF3L	SUSD4	HNRNPA3
BRD9	MMP24	LOC784762
LOC618614	ADAMTS18	RBX1
PSMB2	LOC100139898	LOC615595
LOC784097	LOC100297608	H3F3B
LOC517777	PDCL2	HNRNPA0
LOC100300550	CACNB2	LOC781851
BASP1	CARD9	BRP44L
BNIP3L	FAP	LOC788696
MRPL34	IL17RE	CYCS
NCL	KLHL1	EIF1
COX6C	LOC511138	PDIA6
LOC100295775	BBS9	RPL23A
LOC514680	LOC100296625	LOC613882
FARSB	OTOF	LOC781612
NDUFB2	ZNF84	LOC787404
LOC614219	LOC616710	LOC613460
IQGAP2	NPY1R	ACTN1
NPTN	SIX1	LOC509415
LOC511937	C14orf44	RPS15
SQSTM1	POU4F1	COX5B
SLC25A5	LTB4R2	LOC100300832
LOC789163	LOC100337025	RPSA
C21H14orf147	ZNF248	ZFAND1
OXA1L	MGC127057	SFRS2
UQCRC2	GGT5	LOC100335305
ATP5E	CYP7B1	EEF1A1
CCNDBP1	PIPOX	LOC100299845
RAP1B	LOC536960	LOC784446
WNK1	PGPEP1	BSG
USMG5	LOC509071	RYBP
LOC100337406	SLA	PABPC1
CSE1L	SFRS17A	SLC2A3
SFPQ	RUSC2	YWHAE
LOC100336216	LPIN2	CTSL2
CEBPZ	GRIN3B	ATP5A1
BLOC1S2	FLAD1	LOC614785
ITM2B	RAB2B	SF1
PSMD14	IFLTD1	LOC100336834
HSPA5	ABCA12	PARP1
LOC100336470	LOC100295814	VDAC2
LOC100174924	TRPC7	AP2M1
SDHA	LOC787442	RPL15
COX6B1	LOC100296455	LOC100336186
SELS	CXCL9	UBA52
LOC617407	CCDC27	TXNRD1
LOC100299681	LOC520207	ATP6V1D
SERPINE2	LOC525550	TMSB10
CYFIP1	LYG2	ATP5G1
PEBP1	SPAG4	WDR43
ZDHHC4	DLG1	LOC100297368
RPA2	MAL	Rpl3
CAPZA1	SIRT3	PCNA
STAU1	LOC510390	COX6A1
MDH2	LIPE	RPL35A
ELL	WBSCR17	RPL4
KPNA2	LOC100336824	LOC524595
CCT4	SH3BGR	RPS8
LOC615263	LOC513625	YWHAB
MTCH1	LOC786621	LOC100335752
GMNN	PRLR	LOC507271
TUBA8	DOCK10	LOC539166
SNRPE	VN1R2	NPM1
LOC100337018	LOC785277	LOC784731
DDX52	GPR142	PGAM1
OAZ1	MGC134105	LOC784354
GNB2L1	LOC504369	ATP5C1
FXR1	LPHN3	LOC782136
MRPL4	LOC100300844	CLDN6
SENP3	WISP1	RPL23
SLC25A3	TBX4	CWC25
SOBP	WBP2NL	LOC786131
NDUFV2	PLCB2	EIF3E
TMEM165	LOC100335819	DNAJC8
SOAT1	CDH10	ATP5B
EIF4B	CLVS1	RPL26
ATP1A1	LOC528748	HMGB1
HIGD1D	MGC152484	GTPBP4
NDUFB5	LOC615284	CCT8
GDE1	CA6	LOC100297344
IK	TSPAN10	LOC100299038
CD2AP	MYOT	EEF1D
GFPT2	LY96	ARF1
LOC782054	ASB17	DDX5
ZWILCH	GJD4	FAS
GCH1	SYNPR	EIF3K
RIN2	LOC505481	CBX3
FH	SRCIN1	LOC100295169
LOC782631	TDRD10	ACTR3
NDUFA5	KCNQ3	LOC787568
ACLY	LOC528168	LOC784704
RPS6KA1	PRKD2	PRPSAP1
DNM1L	LRRC46	PSMC5
GABARAPL2	ANK3	PFDN5
LOC100140337	DUSP7	PSMD2
NUCKS1	INHBE	RPL7L1
C3H1orf77	LOC528374	NONO
VAPA	COL8A1	TMSB4X
LOC100336700	ACSM3	LOC614423
LOC615412	SMPDL3B	LOC784738
MTMR14	KPRP	RAB11A
LOC100296842	NEK4	LOC100295149
ACTA2	GPR114	KARS
LOC782740	ITGAM	PPP2CA
NUDT4	LOC782990	LOC100301369
URM1	LOC782431	NOP58
MYL9	PRKAA2	NAP1L1
LOC787939	EIF4G3	PDHB
NDUFS3	DUSP23	RPS3A
LOC100336640	ANKRD34C	ATP5I
LOC100336429	MOS	PRDX6
LOC788157	RASGRP1	MKI67IP
TOMM20	LOC786597	NDUFB6
CTNNB1	CFTR	SERF2
MGC133554	LOC100294802	LOC100301168
LIMK1	GML	BZW1
LLPH	LOC768081	S100A10
LOC100337255	KCNJ8	LOC614945
SIGMAR1	TAL2	PSMA6
CAMSAP1	LOC100337382	COX7A2
C13H20ORF43	PGBD1	LOC613956
MGC128049	BOSTAUV1R410	NET1
GP1BA	FOXD3	YWHAQ
TMCO1	CPNE4	MYL6
LOC100336370	SLC12A3	NDUFB1
MYOF	CHODL	CLTC
NOP14	SPHKAP	ATP6AP2
COX8A	MTUS1	NDUFS2
DDX17	ASPN	LOC785421
LOC100298832	CHD5	TFAP2C
COPS3	COMMD9	LOC100297121
GLOD4	GPR35	MP68
MRPL52	DNAJC27	TUBA1C
EIF5	GDF10	LOC782609
H2AFY	LOC787500	GINS1
AKT2	RAB7L1	LOC618233
LOC782782	GPR88	HSPD1
UQCRB	RUNDC3A	LOC614124
GALM	LOC100298888	RPL18
RCOR2	DLG2	C10H14ORF166
SFT2D1	RALGPS1	BUB3
SELK	LOC532077	LOC100294880
H3F3C	IFIT5	UQCRQ
LGALS1	LOC785899	KRT18
SEC61B	CCR10	LOC785387
LOC100337232	TSPAN18	MRPL53
ZFYVE21	MGC137053	DSTN
PTGR1	LOC100337079	ATP5L
PTPLAD1	LOC100336769	DNMT3A
CRYL1	CSN1S1	BZW2
ATP5F1	ADAMTSL1	CCT2
C2orf17	NPBWR1	RPL13
SMARCA5	SLC14A1	IQGAP1
FKBP1A	APOBEC3A	EPCAM
RRM1	LOC100297900	LOC100300693
TOMM70A	HRASLS5	FTH1
DYNC1I2	MGC133736	VCL
USP9X	LOC781491	PLAC8
NDUFA4	PKNOX2	FAM32A
LFNG	LOC616546	FOLR1
STRBP	LOC100336592	CAP1
CYB5R1	CLDN16	NUPL1
RPS14	MYF5	CFL1
RNASEH2C	CHAT	ATPIF1
CARD10	IL13RA2	TIAL1
ZCCHC17	ASCL3	EIF3C
ERBB2IP	LOC781843	LOC515042
LOC781102	OR5M3	FBLN2
PPDPF	ARMCX1	RBMX
NUP214	GPR6	LDHB
TMEM126A	USP40	EIF3M
BUB1	PROX2	SOD2
HPRT1	TEX9	HMGN1
LMNB1	CASQ2	EFNA2
EPHB4	LOC100336430	SFRS6
RPN2	PMP2	SF3B1
LOC539596	TECR	ROMO1
CLPTM1L	C1QTNF8	ATP6V1B2
LOC508858	APLF	GNG5
RCN1	MGC157405	SUCLG2
LOC616201	LOC615767	PSMA2
CHMP1B	KCTD19	MDH1
GNB1	RPS6KA6	SLC7A5
MRPL22	KRTAP1-1	MRPL39
TWF2	STK38L	PLIN2
OSBPL7	ARG1	OSTF1
LOC100336976	LOC100335675	WDR1
SH3GL1	QTRTD1	ANXA1
MESDC2	CALML4	PGD
SLC25A4	TRDN	GHITM
SSFA2	PAG9	TUBA3D
SPCS1	LOC100300059	ZFAND5
CHCHD4	TOR1AIP1	TRA2B
TSPAN14	GABRA1	HNRNPH1
ETV1	GRM1	CSRP2
TJP2	ANGPTL1	CRIPT
LOC520588	KCTD6	CSDE1
NRXN2	LOC525275	SNX3
VCP	SOX5	PDCD6
FAM151B	LOC777692	RPL22L1
ARMC5	LOC100300956	SDHB
MARCH6	CCDC83	ISCA1
MAGOHB	LOC508785	PPP1R15B
LOC100337452	P2RY13	RPL13A
VPS35	DPP6	XBPP1
MOCS3	LOC100336669	SFRS5
RFC5	FAM124B	ACSS1
TXNL1	KCNG1	CALM1
PTS	UGT2A3	GDI2
SHMT1	CNTNAP1	RAB15
TMED7	PPP1R3A	LOC783463
OAT	SMOC2	RAB10
DYNLT1	MEX3B	PICALM
SELT	LOC789782	CCT5
CAPG	BOLL	SDHD
ADCY6	ISG20	PTP4A2
CALR	FMO2	2013-09-15
SYT13	LOC526104	SFRS7
LOC100295712	MEOX1	LOC619156
HERC5	SULT1E1	NACA
ATP6V0D1	PCDHA3	ANXA2
C29H11orf10	BOLA-DRA	AKIRIN2
SCPEP1	LOC100294937	PCCB
COMMD6	SYTL4	IDH3A
NDUFA1	LOC781732	TMBIM6
NCKIPSD	KIF5A	EIF3F
A2M	STYXL1	2013-09-07
TOP1	DBH	RHEB
CTSD	PRG3	COX7A2L
CPNE7	LOC100300543	TJP1
COX7C	RASSF4	ATP5J
PAIP1	LOC539526	LOC100335253
TMEM159	LRRK2	ARFGAP3
BCL10	ADAD1	LOC538670
LOC100336629	LOC100299970	STARD3NL
LOC783259	LOC100300510	ATP6V0D2
MPP1	BICC1	YTHDC1
TIMM8B	LOC513822	RBM47
LOC783653	LOC787963	LOC616200
ANXA8	LOC100337063	LOC100299139
LOC100296552	LOC789284	GPKOW
TAF10	CHRDL1	LOC100297240
FADS2	ZNF771	COMMD8
LOC100336409	LOC100298680	PLEKHB2
PPP1R13L	PBX4	RAB1A
AGFG1	ZNF420	PGM1
SIK3	LOC617805	SUSD2
LOC784087	LOC787455	HNRNPM
LOC100336417	LOC511103	RIP5
MIIP	LRSAM1	PDXK
LOC100337248	SUPT3H	LOC100337021
LOC783264	SMARCD3	CIRBP
NDNL2	LAPTM5	UFD1L
LOC100297834	LOC614895	LOC100295800
HNRNPL	RAD21L1	TKT
NDRG1	C1QL1	CHMP4B
UGCG	LIM2	PTTG1IP
NDUFA6	BBOX1	ARPC5
LOC100125946	LOC100297645	TERF2IP
SPTBN1	SHANK3	LOC613595
SP9	CCDC73	GCSH
MTHFD1L	LOC100336123	LOC506277
RNF157	LOC618567	SIRT1
B3GNT2	LOC509351	CLIC1
LOC786967	LOC788055	CALM
GARS	BOSTAUV1R404	LOC615989
LRRC8E	SLC25A31	SMAGP
OSTM1	SLC5A10	MGEA5
KCNE1L	SPATA4	LOC615271
KCTD17	NPHP4	SLC29A1
STAG2	OSTN	PACSIN2
AP1B1	RDH5	PCBP1
HDDC3	TM4SF18	URB2
LOC100337264	LOC100337254	SMAP
LOC505941	PRG4	CD99
PRR12	LOC100301430	UBL5
C19H17ORF28	ACTL9	TACSTD2
CYB561D1	LPAR6	RHOA
VPS36	ST3GAL5	DSG2
PAPOLG	LOC100138523	LOC515570
MYL12B	LOC100295889	LOC100336512
NME4	MGC157332	CLINT1
LOC528549	MITD1	TRIB1
TMEM209	PAX1	PLAU
SMAD1	LOC510101	PSMB6
IFNT1	LOC100298485	EEF2
LOC617614	TLR10	USP8
LOC100294746	EFCAB9	LOC508153
ACOT11	EXOC1	MGC159500
DNAJB11	TMCO5B	HSD17B11
UNC93A	FOXM1	SGTA
LOC530205	BCL2L15	SACM1L
GPR162	LOC100139061	SAPS3
NID1	SH2D4A	F11R
PDCL3	NEPN	LOC100336651
TMEM9B	LYRM5	ZNF394
SLMO2	ZBTB45	PRDX2
CCDC93	POU1F1	ELOVL5
PRPSAP2	LOC100295410	ARPC2
CLN3	MS4A2	AKAP8
TCEAL8	LOC100140355	HSD17B10
UBE2E3	DYNLRB2	LOC100296475
STAMBP	C4H7orf57	BTF3
IER3IP1	PYCARD	SUB1
UBR4	LOC100298918	KRT19
NAGA	LOC100300263	SSR1
MEPCE	GPR62	RPL18A
HSPG2	NUAK1	PAFAH1B1
FKBP15	B3GALT2	ST13
LOC515823	LOC504623	LOC100296226
TMEM79	LOC535392	HN1
STK17A	PPARA	UCHL5
PLK2	TTC30A	RPL28
LRP6	PHLDB3	LAMP2
DDOST	LOC100271685	STMN1
BCNT2	LOC528254	LOC618550
INPP1	LOC530264	LOC777594
EDN3	DCC	LOC504861
IL20RA	AICDA	MRPL21
CTSL1	FLT1	SUPT4H1
SPRY2	CYTIP	NCOA4
AASDHPPT	LOC530824	ZNF281
FAM110A	LOC532454	LRPAP1
S100A14	C3AR1	TPD52
IER5	LOC100337502	DPPA3
ARL6IP6	DCDC2B	SNX4
LOC100301020	LOC100295088	MTMR2
PTPRA	LOC100336799	RPL11
PRKCI	LOC100336993	C2H2orf24
MAT2A	SPAG11B	LOC783608
FLVCR2	LOC781988	AP3M1
LOC781667	BOC	ATP5H
TNKS1BP1	LOC100296683	FKBP3
LOC100337278	CSPG4	EFHA1
BCOR	TREM1	GPX6
DCTPP1	ANGPTL7	SSB
DSP	TIMD4	LOC100297294
TMEM51	ACYP2	SREBF2
SNAP23	LOC537776	UNG
PFKL	LOC787577	RPS27L
C2H1orf144	RUNX1T1	CLDN4
STBD1	CCDC54	UBR5
STK38	LOC100300804	PERP
C4H7orf23	NEK6	ACSF2
PLEKHF2	LOC781500	TP53INP1
EME1	RHOJ	PGK1
LOC781886	BMP5	FBXL21
UNC13D	LOC616136	TXN
RPL32	LOC522150	LOC100297108
TRIM28	LOC768238	C10H14ORF169
MGST3	BCAP29	FUSIP1
TFEB	LOC100301024	ATF1
GRIPAP1	RPRD2	ANXA11
SNRNP200	LOC530437	DDX39
ALDH4A1	LOC100295902	INO80
ASF1B	EBI3	CEBPD
LAP3	PADI4	FCGR2
CCNB2	LOC100298923	LOC788112
SPIC	HS3ST1	ATP6V0A4
PCF11	LOC516537	ADSS
SCN1B	LOC100300034	RAB2A
KIF15	PHC3	SNX2
RCL1	LOC788952	DAB2
ADCK4	AKR1E2	JARID2
PEA15	ITPRIPL2	SLC1A3
DKC1	SLC13A5	MRPL11
TMEM8A	BOSTAUV1R402	NCK2
DUSP1	FAM76A	EFHD2
CEP120	LOC100336514	IFITM3
SPSB4	ADRA1D	LOC100296970
FAM177A1	CTNNA2	SKP1
HMOX1	LOC100295484	CNOT1
LOC521901	LOC783113	PDGFRA
RBM4	BTNL9	GLRX3
LOC613830	CRYGN	POLE4
PTGS2	FCRL1	ATP5J2
INTS6	MGC128929	CD9
COL4A1	LOC531868	POLR2E
YRDC	CYP2B	CYR61
DIAPH3	NINJ2	MRPL55
MIER1	GABRA5	SYF2
SPEN	HDAC3	TAF7
BANP	TMEM225	LOC100336997
ORC6L	LOC100295820	LGALS3
TUBB	LOC528987	ASNS
LOC528262	TMEM202	MTERFD2
LSG1	UNC5D	LOC100336519
LOC100335214	HMGN5	LOC100300380
ZNF304	CCL25	CAPN2
CCNE1	LOC528051	HNRNPH3
POGZ	FUT7	RPL26L1
UNC13B	LOC788750	RRM2
DST	LOC538941	LOC783613
HOXC4	LOC509567	BRIX1
MYCN	ATP13A5	CCT7
APPL2	AFM	TALDO1
RASSF8	RORB	FDX1
PPP1R12C	LOC784747	PSMA3
COL9A2	LOC540061	CLIC4
LOC511390	NTS	USP34
C16H1ORF21	LOC100337399	SNRPG
NKRF	BOSTAUV1R420	FAM44B
TCHH	LOC618330	RPL30
AP1AR	C5H12orf32	LOC100294963
RPS9	IL17RA	AVEN
WRAP53	LCORL	DDX23
RPL7A	KCTD18	SLC7A7
GART	SLC25A24	HRASLS
LOC100297075	TMEM131	CCDC72
LOC532341	TMEM80	GADD45B
ZCCHC12	LOC100336974	SDAD1
LOC100295470	MAP3K2	TOMM22
ZNF498	LOC525100	FBL
EIF4A3	LOC100300267	TFB2M
C5H12orf23	SH2D1A	TMEM14C
LOC100336530	LOC100337069	PRPF8
MYLIP	LOC519447	HINFP
ATPGD1	ZNF367	LOC787825
MARCH3	FBXO47	PSMG2
NIT2	IPP	MYST2
PHF12	SYN2	CHD8
HDAC8	LCN9	UTP11L
LOC512005	DUSP18	ANXA5
DHRS7	EVI2A	SLMAP
SGPP1	LOC100336170	KIAA1429
ZAP70	IL12RB2	SF3B2
ASPM	CCDC39	PAIP2
RBPJ	LOC789022	AHCYL2
UBXN2A	ENPP2	CKAP5
COPZ1	LOC781264	MTDH
PPRC1	LOC100336665	SNRPA1
SEC11C	DNMT3L	UBE2N
PPIL5	UGT2B11	SF3A1
HPS3	GZMM	PRDX4
LOC613416	NDST3	TLE3
SMAD2	C1H21ORF63	SLIRP
BSDC1	LOC100138708	ACSL3
NUFIP1	LOC787624	C3H1orf43
KLHL24	ASIP	TCEB1
ID2	LOC785779	B4GALT3
CNKSR3	MBP	PSMA5
LOC100295764	EAF2	RAB14
MTERFD1	IFI6	LOC100335936
LOC100196901	RAGE	CLK1
MMD	TTLL6	LOC615008
KIF3C	RPE65	ANKRD13A
UBAP1	LOC520305	LOC782414
DHX29	LHX1	H2AFX
KLF13	LOC787197	LOC789567
LOC524703	ANKRD33B	COPS5
ZFAND2A	LRRN4	MTFR1
PHF23	LOC519282	TCP1
ZBTB9	TMOD2	PPP1CC
LOC618360	GPR135	DHX40
LOC783688	LOC100298258	MGC152007
TMEM125	CUBN	NPEPPS
LOC539475	OGFRL1	SLC16A1
GLIS2	CAV3	ISM1
RANBP9	LOC100300342	USP22
MFAP1	LOC618307	ATP2A2
LOC516723	COG5	RPLP2
SKP2	PLN	AQP3
PDRG1	LOC521676	TP53
DPF2	STARD4	AHNAK
REPIN1	ARHGAP26	RHOB
MYST1	CYP2U1	MPP3
NUP85	RERGL	NUP153
CDC20	LOC617569	LOC100336840
CCDC127	SUFU	ES1
LOC784270	LOC100336666	RTN4
LOC513662	TMEM156	PSMB4
MTERF	MEGF10	HDGFL1
STIL	PBLD	LOC783399
LOC538506	LOC536342	PTPN12
RAVER1	LOC100297044	HMGN2
CCDC94	C7H5orf24	RPS27
POLR2I	LOC514861	TWISTNB
LOC613370	LOC787209	PAXIP1
CAPRIN1	LOC100296421	PTGES3
PDSS1	ZIC3	ALKBH5
PAGE4	PRAME	PTCD3
ZNF175	LOC520835	RBBP6
LRRC10B	NXPH4	NFKBIA
FLT3	CRTAM	FERMT2
NAA38	MIR2354	POLG
RBM23	ISG15	LOC100138651
NSL1	TRIM6-TRIM34	NSA2
LOC100295837	LOC100336419	LOC100336969
CCDC99	LOC529284	PAK1
C13H20ORF7	BEND6	NME1-2
BoLA-DRB3	MBLAC2	PITPNB
SERPINB2	HOXC5	AURKA
DDHD1	ZNF483	IER2
APEX1	LOC789814	PAICS
FAHD2A	UPF3A	BCCIP
CWC15	MEST	HSPA9
SH3BP5L	LOC789358	LOC784058
OTUD4	CRIM1	SPIN1
LOC100138493	SPESP1	GLUL
PTEN	LOC100337433	KLF10
ZBTB2	DEPDC5	REEP5
MTMR6	LOC100337068	RPL36A
NDUFAF4	MYL1	WAPAL
ELF2	C10orf107	LOC783832
TBRG4	LOC517881	LOC511302
CHAC1	ZNF26	LRPPRC
NUP160	LDB2	RER1
WDR45L	EPHX4	LOC100174927
LOC617040	LRCH4	PHF5A
MRPL48	DAZL	QRICH1
MPHOSPH8	KLRD1	THRAP3
LOC782395	LOC785342	ZNHIT6
SSR4	LOC526411	LOC619061
GUF1	SRD5A2	CRYZ
LOC534065	KRT222	MOSPD1
CSNK2A2	NXPH2	CKS2
CRMP1	TOB2	COBLL1
IMPDH2	RBMS3	UBAC1
HDDC2	C1H21ORF56	RPS25
SNX5	MAMDC2	KHDRBS3
DCTN2	WDR63	POU5F1
LBR	LOC617062	C1QBP
NUP205	LOC513334	LOC783253
NAT10	LOC513587	TBC1D10B
CHRAC1	LOC527289	STK24
PI4K2A	F2RL2	FANCI
ULK3	RD3	KDM2A
CTPS	LOC100337213	2013-09-09
TAF2	GC	C11HXORF26
INTS9	SV2B	UBE2F
BAT1	TMEM215	AGPAT9
LOC100300095	LOC100336893	LOC524507
NUF2	KRT75	METAP2
TCHP	TRIM59	KBTBD2
PPM1A	PLEKHG4	ENPEP
REXO4	LOC507971	LOC100335322
CCNC	ATP1A3	FBXW2
LOC100336783	SLC5A7	LOC100298141
CKAP2	LINGO2	BCS1L
MARCH5	CDH19	PSMG1
LOC100297498	TMX3	NCBP2
KPNA1	MXRA5	EIF3D
MGC127133	DZIP3	NSUN2
LOC784970	LOC786308	FAM60A
EIF1B	IL17RD	NR4A1
NCOA6	DIO1	CUL3
GEMIN4	TTC38	NACC1
DDIT4	ZP2	RPP30
LYAR	QPCT	HMGCR
LOC100337273	LANCL3	CCNG1
XRCC6BP1	PTPRE	NFU1
SRBD1	RGS3	NOP10
TMEM188	TTC16	MAP1LC3B
FBXO38	CD99L2	PFN1
PAPD4	SPATA7	YTHDF3
MRPS5	LOC784816	CDK2AP1
PROS1	LOC100336389	LOC100300885
SAP130	PLA1A	FAM108C1
RASSF1	PI15	EIF2S1
SETD1A	AMTN	ITCH
ALAS1	LOC784069	RPA3
RANBP3	LOC515517	LOC100301462
CTU1	LOC617991	PSMC4
GOLGA5	LOC511570	SURF1
LOC100299712	PRRX1	TSFM
IGF2BP1	LOC517569	TM9SF2
NTAN1	MIR2284S	SLC39A8
DMBT1	LOC782544	LOC100190887
TNRC6C	CLEC6A	SYCP3
LOC100335173	RAPGEF6	ACBD3
PIK3C3	NLRP5	SLC2A1
ISYNA1	NPC1L1	EEF1G
CDC42SE1	NCOA7	TOMM6
MSL3	TMTC1	SMCR7L
SEMA5B	CCDC88A	KDM3A
HEMK1	ERCC4	MARVELD1
IFFO1	TM6SF1	CCT3
SARS	KRTAP12-2	YWHAG
CREBBP	CNTLN	NUSAP1
TFE3	LOC539229	LOC518318
SESN1	LOC100295932	LOC504425
CREBZF	COL4A4	DAZAP1
SMARCE1	PTPRR	AP1G1
DONSON	NKAIN2	LOC100337471
NIPBL	LOC100295754	ATAD3B
SMS	LOC531038	NDUFS5
MGC157163	P2RX1	LOC100295927
CKS1B	LOC531097	UBE2K
GGA3	LOC524658	BRP44
BUB1B	DPF1	INTS7
SLC1A5	ZBTB20	TMED4
LOC529061	CLEC5A	MPHOSPH10
SFRS4	NTF3	LOC540148
LOC100335666	GRIA3	LOC781924
LOC782069	HTR2A	MRPS18C
LOC538805	DHDPSL	MGC134282
AURKAIP1	DCLK2	RARS
COMMD1	LOC513869	TFG
SRI	LOC782295	NDUFB9
LOC782907	C8H8orf74	PDCD11
CWC22	LOC616698	LOC100336625
WDR67	CCDC148	C3orf57
HBS1L	LOC100336924	PLS1
LOC100336829	LOC509782	RFC3
LOC781152	TNFRSF8	MCL1
HK1	PLEKHA2	HBP1
LRRC16A	LTBP2	MRPL42
METTL1	RG9MTD2	UBAP2
STOML2	ABCB5	LOC100296410
TMEM53	LOC786717	NCAPH
PEX12	PLCB4	DARS
LOC783502	ZNF697	ELP2
LOC100297428	PRR16	TUBA3E
BID	LOC100335527	MSH6
MPV17L	NSUN6	RPS18
MRPL16	SCN3A	LOC100297586
SAP30	LOC100139555	TSG101
CSNK1B	LOC100296565	NSG1
MRPL18	KIR3DS1	RPS15A
VPS25	KLK15	DAD1
EIF3B	LOC531276	GNS
MPHOSPH6	IGFALS	TMEM109
LOC788823	PLCB1	CTR9
EFTUD1	VIP	LOC782900
LOC100139242	JAM2	RPS10
CENPL	RBM46	UGP2
SSRP1	LOC539675	SRP68
PDE4B	CPXM1	RANBP2
UBA1	KLRG2	NSMCE2
TNP1	SLC6A14	LOC100294784
CUL2	LOC100336804	AZIN1
PWP1	MEX3A	CASC4
ASB6	HMX2	PRKCQ
TMEM201	LOC617467	NHP2
CHD4	HAPLN4	COPS6
LOC511903	LOC100294775	ATP5G3
PPP4C	LOC531014	WWC1
HMGA1	CA1	RHOC
ITGA5	SCRG1	RNF130
DLG5	PRKCE	CASP6
EIF4GI	CLEC4A	CDK13
MGC134093	LOC509526	SEC63
FABP3	VIL1	SEPW1
MKRN1	LOC787535	BRMS1L
POLR3K	FBXO36	EED
DNAJC13	GUCY1A3	DYNLL1
NASP	LOC100297780	DYRK1A
IQGAP3	LOC515967	LOC781186
HMGXB3	LOC782927	CHADL
PRPS1	PRSS7	NUDT3
WDR36	ENKUR	ANKLE2
RNF111	LOC785790	EMILIN2
CCSMST1	SPG7	ARL6IP5
C9H6ORF35	ANKRD55	RNF10
BCKDHA	CDH6	SCP2
HBXIP	PAF	ELAC2
DHX36	TRPS1	SON
C26H10ORF119	CLEC7A	EI24
UPK3A	MGC134179	LOC784931
BLCAP	SUN3	BMS1
LOC100295767	DNAH7	MAP2K4
TBP	CYYR1	PSME4
RASA1	LOC513962	HNRNPD
MED8	GBA3	CSNK2B
HNRNPA2B1	LOC100295249	LOC516064
MCM7	LOC510454	ALDOA
USPL1	ESX1	GCFC
IPO9	COX7A1	RPS19
GFOD2	C14H8orf46	ATF4
HELB	ST8SIA6	DNAJA2
PAK1IP1	LOC100137989	LOC100299192
MYO19	MKL2	SCAMP2
THOC6	RXFP1	RWDD4A
LOC100297779	NEB	SMU1
POLDIP2	LOC519208	LOC520387
NDUFB11	CTCFL	PIN1
POLR3F	DCLK1	RAD23B
TMEM183A	PLTP	DBNL
CDK9	KRTAP6-3	TIMM23
CLCA3P	LOC100336854	WDR6
TROVE2	CD180	ZNF93
NDEL1	KLHL26	LDHA
SMARCAD1	MAPK4	RBM39
TUBG1	LOC507560	UBXN4
PPIG	SPADH1	NECAP2
RBM28	KCNK17	YIPF5
CDC73	NEUROG1	NUDT21
BAT3	LOC100337356	SUCLA2
MARK3	CENPK	USP10
UBE2B	RAG2	CACYBP
SOCS5	INS	AK3L1
ISG20L2	SPEG	KIAA1826
LOC100296978	LOC507662	UQCR10
TMEM200C	ZNF569	CRK
PSME2	FMO4	MRPL12
RCC2	LOC783917	STX12
LOC528828	LOC100337092	PHB
CDS2	LOC522775	CLTA
DHX8	RARRES2	LSM7
SLC25A33	LOC100337261	PUF60
LOC100336994	LHCGR	P4HB
CCDC75	FRMPD4	SNX7
PRKAA1	IL8	AMD1
SCN4B	LOC788263	RPF1
SUPT6H	SLCO1A2	NCAPG
MAPK1IP1L	C9	JAGN1
PINK1	IGSF3	GABARAP
RPL35	PSMB8	LGALS4
SLC6A8	SCG5	EIF3I
C5H12orf62	CYP19A1	RAC1
NPC2	IGFL1	DEGS1
LOC100295976	TTC33	SPARC
RBMS1	LOC100296357	VDAC1
ZW10	MATN4	PSMB5
PRCC	GH1	SYPL1
PGAM5	PPM1L	CNOT7
NDUFB4	LOC789144	ILF3
ABCB6	MMP12	CCRN4L
ZNF43	LOC517246	CCNA2
RRP15	PCSK1	CPSF3L
RELA	PPM1H	canx
ADAMTS1	LOC521943	UNC50
MAGEB16	WBP5	RNF40
EAPP	ZNF696	ATXN2
NUP35	FHOD3	ATP6V0C
ATR	CYP11A1	TMEM85
KIF23	HOMEZ	CHEK1
NRBF2	CLIC3	HAT1
LOC100295020	ANPEP	U2AF2
SDCCAG3	ANKRD29	EIF3H
TOP3A	FBXL16	TWIST2
BCLAF1	COBL	MARCKSL1
ATIC	CLDN8	FOS
POLR2C	LOC100139804	ARFIP2
HK3	CLMN	ELOVL6
ACTG2	C9orf100	PSMA7
LOC784285	GPR56	PA2G4
EPC2	ST7L	PPP1R8
PRNP	ACOT2	LOC100140797
MTF2	PHACTR3	LOC100295890
SIRT7	CLUL1	RBM3
OTUD5	LOC535251	SUZ12
DIABLO	LOC613832	TMEM97
ZNF326	PTPLA	ADRB2
TMEM180	SLC17A5	LOC100337330
ASF1A	SLC35A3	GNL3
HSPA4	MRGPRX2	HNRNPU
GPBP1L1	STYX	OSBPL9
OSBPL8	LOC788312	SUV420H2
SMG9	N6AMT1	SMC5
CLNS1A	ZNF596	EIF3J
PTK2	LOC100337099	MACF1
NUP43	TYW1	LOC783114
CD47	ZFP37	GSR
TXNDC15	LOC100139161	DNAJB6
JOSD1	LOC100297815	LOC100335177
CISD1	LOC788626	LOC783508
PSMC3IP	LOC616289	BIRC6
CITED2	AQP1	PDLIM1
DDB1	P2RY6	UHRF2
DDX10	GALR1	TYMS
THYN1	TPI1	FAM96A
LARS	NEDD1	COX16
SOS2	ELAC1	VPS26A
STRADA	CHMP4A	SNRPD2
MAP4K2	LDLR	IST1
PIP5K1A	S100A13	PTTG1
ORC3L	DRAM2	PSMC6
LOC100297716	LOC519276	PWP2
ZNF638	ENPP5	CHCHD3
MGC140754	WIPF3	ACVR1
LOC100297751	CA2	CCNL2
TPST1	WNT2B	SFRS3
FANCE	MACROD1	GPI
TAPT1	ST6GALNAC6	FAM108B1
WHSC1L1	MUTYH	PARP12
SF3B3	EFHD1	SFRS9
FAM48A	SLC10A1	SF3B14
PPP6C	PDZRN3	LOC513740
CLPX	LOC529947	RBBP4
ELP3	LOC100336723	CHUK
TKDP2	PLCE1	RNF114
STRAP	FASTK	ADPRHL2
SLC5A6	GRB14	ANAPC7
NAGPA	PCDHB13	HIBADH
EGR1	CDK14	GATA2
ANKZF1	LOC539231	GORASP2
LARP7	FKBPL	ACSL4
KLK6	PREX1	USP7
ALG1	DIAPH2	BAZ2A
PTPN13	IRAK2	LOC510651
FEM1B	DFFB	UCK1
LOC786258	TARDBP	PSMD1
TMEM185A	DPY19L4	PMM1
SERP1	CASD1	AK6
NUP50	CASK	PDCD6IP
RNF168	SYT4	ZFP36L1
MGC133577	NDST2	RB1CC1
ANP32A	LOC540026	ESCO2
MCM5	MMP23B	GRSF1
GSTO1	SSNA1	LOC781416
CENPF	CYP3A4	SPATA2
GTF2IRD1	NEURL	LOC785568
FAM113B	DMXL2	PTPN18
NXNL2	ALAS2	BAG2
MRPL30	MUC1	UBFD1
ZC3H7A	TNIK	C15H11orf46
HACE1	GPR37	PRELID1
MRPS21	CCDC78	NCDN
CYTH2	CD46	HDAC1
KBP	SERINC5	WDR3
GLMN	GOLT1A	TOMM7
SLC30A2	LOC787385	GNG10
SUHW2	HIF1AN	ZNF207
NAA30	DMXL1	LANCL1
STAU2	LRP8	MED15
FLCN	MYOD1	GLO1
LOC539014	MSRB3	LOC614732
GTSF1	FAM59A	NAA20
MED4	FTHL19	FAM82B
LOC100337210	TFCP2	SCD
SDC4	FBXL19	DVL2
TOPBP1	LOC784745	LOC782525
SPSB3	VPS53	Mynn
MRI1	BCAR4	DNAJC2
CCDC58	ZDHHC1	LOC100295757
PARD3	LOC512150	COPS2
LOC781565	SLC16A3	SAPS1
LOC616190	LOC618238	LOC100295381
RPF2	PDE4A	ASAP2
ESPL1	LOC100336833	TMEM87A
SSX2IP	CPD	LOC785286
PPIE	POLM	C29H11orf73
ABCF2	SLC45A3	PCNP
PHF11	USP24	MOBKL2C
TACC1	TSC22D3	ARL4C
SNRNP27	SNX17	LOC100336400
TRAP1	AP4S1	PCMTD1
STAT2	FICD	ATP6V1G1
LOC510087	ERMP1	CDNF
LIN52	SMYD4	RBBP7
MAFG	FBXO6	PSAT1
METTL12	DOCK1	FDPS
LOC536267	RSAD1	ITGA7
SCNN1A	LOC520505	TET3
GZMA	WTIP	HSPE1
EBP	SYT11	SPCS2
NDUFA2	DQX1	RPL39
ZUFSP	FYCO1	MRPL19
MGC134577	F2R	SNAPC3
BLM	CYLD	TMX2
DLAT	TFAM	MPZL2
MRPL17	C25H7ORF50	CDC5L
LOC511108	MARVELD2	M6PR
NUTF2	LOC100139092	EGLN2
AP1S2	LOC100336408	CUTA
ENAH	FBXL2	SEC31A
METAP1	LOC539472	KLHDC3
OGFOD1	LENG1	NDUFA8
ZC3H14	GCHFR	SUMO1
LOC100297099	LOC531152	PUM1
LOC540698	DNAJC6	SNRPB2
SERTAD3	COL23A1	DCPS
LOC100300817	CISD2	TRA2A
LOC509508	UHRF1	COPS4
PDIA5	HPDL	PSMB3
SLTM	TMEM25	CDK5RAP1
PECR	SIRT4	LOC100300443
IMPDH1	DES	PSMB7
NEF3	C28H1orf198	UBE2D2
SFRS11	HSD17B7	XRN2
CDKN2D	CENPB	CNN3
PITRM1	SUDS3	DDX46
LOC510844	LOC506260	C6orf120
LNP1	GCAT	SOCS1
HUWE1	C3H1orf141	AURKB
CNTFR	HIG2	ATP6V1H
LOC782061	SORCS1	PACSIN3
VARS	PRICKLE3	SCARB2
RRAGA	IKIP	NDUFB10
MLLT11	XRCC3	PRKCD
LMO2	SUN2	LSM4
SNX1	TMEM157	C16orf80
RPIA	LOC100300234	TSTD1
ELAVL1	YIPF2	NOTCH1
GLDC	STRA6	RMI2
AXIN1	DECR2	DUSP14
XDH	MAPK8IP3	ALDH9A1
ACTR1B	DMWD	ATP5G2
RNF13	DPEP3	PIGW
SNRNP40	LOC516658	NCOA1
CSNK1G3	MST4	SETMAR
SCO1	GEMIN8	CAT
SEPHS1	NDE1	PHF3
LOC535933	ZBTB24	CDK7
ARFGEF1	LOC508226	CUL4B
AKAP1	KERA	LOC100301031
LOC787596	LOC100300488	CDK8
ERAL1	DUS1L	GALT
SCYL3	RAC3	LOC100138632
BOLA3	OGT	MAP2K1
DDX56	RCAN1	LOC784294
CASP8AP2	ABTB1	LOC100336644
TBCB	RNF185	NDUFA9
UBA2	FAM128B	OPA1
LOC787289	DEFB124	AMIGO2
OFD1	KCND3	RWDD1
C26H10orf84	PAG11	PSENEN
NUDC	RNH1	CDCA8
BRD7	HMHA1	LOC100337431
PNKD	LOC618678	LOC784642
EIF2AK4	ZBTB8A	RANBP6
KIAA0586	CYP3A28	UBE2S
DCHS1	FRY	LOC540222
C16H1orf174	ATP13A3	ZCCHC8
APOL3	CFI	SF3A3
TMEM59	RGP1	LOC783807
DNAJB12	ACADL	CCND2
LOC536240	C21H14orf79	C7H5ORF15
ATP6V1C1	SEC22C	CD151
MRPL46	LOC100298036	FNBP1L
IHH	PARVA	LSM5
ZC3H11A	AIF1	BLMH
THOC4	PIP4K2A	IPO11
RING1	LOC534506	ECHS1
APLP2	FOSL2	LOC783029
U2AF1	ADA	COX4
MGC127733	PHLPP2	CHCHD7
RBM12B	FYB	MRPL1
POMP	PHGDH	LOC782399
UBR3	LRRC32	EIF2A
MRPS27	ACP2	FRMD8
ZNF773	NFATC4	DDX19B
TEDDM1	IL1RAPL1	LOC100296593
KIF20B	NFKBIL2	CCNK
TAX1BP1	SIX3	HMGCS1
NUP93	FOXRED1	ERH
MTMR9	LOC787705	MGC127874
LOC783379	NOXA1	UBE2R2
RTN4IP1	AK1	LOC785416
DHRS11	NID2	LOC100335676
HEATR3	LOC100336494	CENPN
CUEDC2	DYRK1B	LOC100335965
CHERP	PYGM	LOC616840
CCDC104	LOC526668	ARIH1
NGLY1	BCAM	CPSF3
SLC25A11	LOC783492	C18H16ORF61
TUBAL3	PARVB	MON1B
MAGED1	LOC100296937	CDC123
NSG2	CEP110	RBM8A
LOC100295980	LOC783553	CDC42EP3
LOC100336945	LOC788144	BARX2
BIRC3	OCRL	C13H20ORF27
COX11	TNN	RNF213
PTGFRN	FBXL4	LOC784385
NOB1	ABHD14A	C5H12orf29
FBXO8	ARID5A	XPO1
CYB5B	ASCC2	TUFT1
YIPF3	VMAC	WDR85
ZNF532	DPP4	FOLH1
APP	GIF	WIPF1
LZTFL1	RWDD2A	PL-5283
RNF138	RASEF	LOC781381
EXOSC10	AFG3L2	RANBP1
LOC617088	AACS	TARS
SLC39A7	MGC151957	NDUFC2
ZNF24	LOC100295015	NDUFC1
TRPT1	CNPY3	CTBP2
NSF	TEX10	STK19
NCLN	DUS2L	RNF181
C3H1ORF212	TRIM7	MAPK8
SLC25A6	PHF2	MCM4
RAB3GAP1	BCL2L12	WDR11
MRE11A	PAQR4	DNAJC10
UBE2V1	VAMP2	HSPH1
RNF34	LOC100301161	CCDC53
CTSC	LOC100336857	NDUFS4
SDCBP	C1H3ORF21	UBE2D3P
RARS2	ZMYM2	LOC100296524
IBTK	COMMD5	BTG2
DBN1	SGK3	CLDND1
TRIM33	GPR77	MGC148679
MOSPD3	HOOK1	SEPP1
WDR12	DCTN1	INPP4B
GAPVD1	TMEM45A	POLR3D
PGAP3	LOC538946	PITPNA
DPH5	TCEAL6	MRPL14
GK	LGALS7	NGDN
ARPC3	LOC531539	PAPOLA
NDUFV1	C20orf54	BCAS2
VPS8	LOC100336007	HERC2
SBDS	LOC509630	PANK3
PKNOX1	HAUS7	TNFRSF19
SPAG9	BCL7A	LOC788186
WDR45	ZBTB22	FBXO11
RHBDF1	HSDL2	ATP6V1F
GUSB	DSG3	TADA2A
MLX	ETNK1	PMPCB
CDC42BPG	SIL1	PPME1
CD2BP2	SLITRK1	RPP14
ANXA7	FBF1	KCTD1
WARS2	MAP3K4	GSTP1
BANF1	LOC100299811	DCAF6
CSTF2	ERLIN1	SNRPD1
LOC100337296	CRELD1	ARL6IP1
UBE2Q2	MGC134244	CPSF2
SPTY2D1	GPR158	NHEJ1
MRPS18B	SIK2	MYCBP
DEM1	LOC783604	WWTR1
PEX19	C8H8orf13	DCP1A
FNDC3A	CEP55	ANAPC10
LOC100297193	ZADH2	LOC514842
APPBP2	YIPF7	LOC100294771
ZNF280B	CDK5RAP3	UBE2E1
BUD31	NCAPH2	LOC100296227
ATL3	SERHL2	SNF8
LOC781576	LOC531175	HNRNPH2
HSD11B1L	LOC768255	LRRC47
PRPF39	LOC507055	AP3D1
FEN1	CAST	SPINT2
MTPAP	ZSCAN20	ANKRD17
G3BP2	VPS13D	MIS12
IKBKB	TMEM101	GPR125
PSMC1	ENDOG	NHLRC1
LOC787106	C27H8orf4	PARL
ZYG11B	LOC781324	LOC614800
ESF1	SDR9C7	CRCP
BMP2	CCDC89	GNL2
GAR1	GSDMC	DTD1
SAR1B	ABCC5	PKM2
LNX2	LOC784026	CCDC137
PHB2	DPYSL3	GLTSCR2
N6AMT2	CDADC1	UBE2C
TSR2	GLCE	PSMA4
MELK	NOL3	LYPLA1
TRIB2	MPI	NOL7
ANKMY2	LOC787816	HNRNPK
SNX16	LOC100297937	ATXN7L3
LOC618696	ZNF287	LOC783224
SETD3	PLA2G16	UTP6
HSPA14	TFPT	TRIM26
AMFR	MESDC1	APBB3
CMPK1	MGC151949	DDX1
C11H2ORF64	SPINT1	EIF4E2
EIF4A2	ARVCF	SHFM1
LOC785678	NFE2L3	EEF1B
ATOX1	PPP2R4	DERL1
LRRFIP1	KANK1	PPP2R2A
ATG13	TRAIP	HNRNPUL2
GBAS	ZNF692	GTF2F1
AGRN	KBTBD6	CDC34
LOC100294979	LOC100295855	PSMD12
LOC533008	MMP25	CYC1
KTI12	TP63	NUP155
KIF18A	PSEN2	SPATA24
ACADM	ACP5	TMED10
SLC39A9	MED23	HNRNPR
IFT57	LRRC4C	WDR61
CTNNBL1	XIST	LOC784640
TOP2B	TSPAN15	ATP6AP1
SLC6A4	MAD1L1	EZH2
RNASE1	ST3GAL6	FAM55C
NAA50	SAMD8	HSPB1
RHOT1	BOLA-DYB	SERF1A
RNF2	LOC100296248	RSRC2
CCDC28A	SYNGR1	COPA
KLC2	SERPINF2	IMPA1
SH3BP4	HSPA12B	CENPM
PNO1	MPST	ATXN3
LOC100137838	LPCAT2	NDUFS8
LOC616899	LOC782651	SERINC1
TMEM86A	SLC35C2	C3H1orf146
CCNB1IP1	SMTN	AAMP
LOC100299799	BOSTAUV1R411	SLC43A3
RNMT	TGM3	ARID1A
FAF2	LOC100295656	PCBP2
ZNF250	LOC508096	FNTA
DMAP1	LOC100336788	ARG2
GTF3C2	SPHK1	ZFYVE26
MME	SETX	ESRP1
C1H21ORF51	SLC16A7	CCDC59
MGC152194	LOC100336456	FAM120A
LOC508040	RNF217	SPAST
C11H2orf56	LOC525407	ARFGEF2
LOC540919	TMEM231	WWP2
FIBP	SERPINB7	FUBP3
DBI	LOC100337235	CDC42SE2
DNAJC14	LOC530210	USP5
VRK2	GPR83	LOC100336642
NAT9	LOC516127	SLAMF6
POLR2D	SKAP2	SGK1
GPD1L	SYNC	RAB8B
PKP4	CDCP1	TP53I11
ARHGAP1	ZNF646	VBP1
PSAP	CYP27A1	HP1BP3
IL2RA	SKIL	ETHE1
SLC7A4	DEGS2	ODC1
CRBN	ASCL2	ALMS1
MRPL45	GUCA1A	SEC24C
LOC781142	LOC530994	CCT6A
GRINL1A	B3GNT5	DERA
PDCD5	RNF214	EMG1
NAP1L5	PLCD1	PAK4
PIP4K2C	SF3A2	GRPEL1
ENO1	FATE1	PRKRIR
TPK1	LOC508098	PRPF4B
DFFA	LOC100336923	FCHSD2
SNX15	PIGV	SEPHS2
CAMK2N2	MINPP1	ARMC10
TBRG1	GSTA3	NDUFA3
KLHL18	LOXL3	LOC506074
SPG11	LOC100125925	ACTR8
DNMBP	NUDT16	UBE3A
LIAS	LOC100125578	LOC786060
ZBTB49	UFSP1	LOC100295449
ATP2B4	AGPAT3	LOC540455
PIK3IP1	ZNF618	RFC2
E2F1	ATPAF2	SNX24
PSD	ZDHHC23	NUP37
AP1G2	XKRX	E2F5
FAR2	OGG1	TMEM126B
SHISA4	MYEF2	KIF11
SCFD2	PSD2	TMEM50A
TEX264	VAMP7	LOC512359
DDX24	DDT	CDC42EP1
RBM5	FOXO4	NLK
PCM1	FHIT	LOC514162
HAO2	LRRK1	ETFB
LOC100336940	APBA1	LOC510487
HMGN3	LOC100300099	PPAPDC1B
LOC616297	NFE2	STRN3
EEA1	FLOT1	WDR4
SDHAF2	PDZD3	ANKIB1
LOC511386	COL4A5	EBNA1BP2
LOC781059	SGMS2	NAE1
SCAMP3	MGC143035	ITFG2
GPBAR1	HYAL2	MORF4L1
POLR2H	LOC522410	TNS4
POLR3B	LOC505099	SPCS3
GPX1	TTC7A	ACTL6A
LOC784207	NEDD9	NDUFAF3
POLR1A	ICA1	SNAPIN
LSR	VAMP4	SRRM2
ZFP1	LOC100295858	RSL1D1
FUT8	MT3	LOC100337180
LOC100336955	LHX8	GPATCH4
LOC100300021	ACD	USP33
C10H15orf23	SLC8A2	CORO1C
ARL13B	LOC541122	ACO1
B3GALT6		USP16
GABARAPL1		ALDH3A2
CRTAP		MAK16
NEU1		GRIA4
TMX4		LOC514078
FBXL14		ZC3H15
WIPI2		SEC11A
CD302		PPA1
RBM45		CCNI
PSPC1		GTF2H1
CCDC85C		CNBP
ACBD6		SLC1A4
LOC100296050		RPS17
KATNA1		WDR26
MAF1		AHCTF1
WRB		LOC777786
STT3A		TTC19
C2H2orf47		LOC505086
SLC16A11		LOC514234
RGS19		LOC100301114
COG2		MCM3AP
LOC617104		PNPT1
PDE12		LOC100336662
PRODH		KIAA1737
QPCTL		LGMN
SLC4A1AP		DHX15
RAB6B		LOC100295254
PSEN1		MCM3
ZNF235		RASD1
CD36		ZMAT2
ETFDH		NUP88
TUBG2		VTI1B
YWHAH		GKAP1
SH3GLB2		BRD8
EPS15		H2AFV
VEGFB		HEBP2
TPP2		ESD
LOC100300164		LMAN2
SLC2A6		CNOT2
TIMM9		PAN2
SBNO2		LOC613487
GPN3		CCPG1
SEL1L3		POLR1D
NAA10		TNFRSF12A
ACTR10		AHCYL1
CTSA		TMEM150A
LOC783250		LOC530070
LOC539953		IFNGR1
ERGIC1		UGT1A1
SLC30A5		UAP1
HNRNPA1L2		DDX19A
NIF3L1		CPSF6
PDHX		MRPL9
LSM14A		LOC100295568
TADA1		LOC100337385
LOC505851		RBBP8
NRF1		PEX11B
SRP72		HK2
CCDC111		GFER
ARIH2		RBM10
GYG1		LOC538904
LOC615206		TRIM8
FBXL12		UQCR
GRASP		ZNF382
ULBP1		INA
RNF20		TTC14
MUT		WTAP
BRB		UCHL3
LOC513300		CDYL
FOSB		SENP2
RMND5B		CTCF
COX7B		MSN
RICTOR		LOC100295193
MUTED		LOC785419
GSTM1		POLR1B
TMED9		CYP51A1
CDC6		ATF2
PGLS		MPDU1
LOC505415		LOC100296277
ISCA2		LOC100140430
LOC615093		KLF5
C25H16ORF62		TMEM41B
MRPS16		SLC37A3
MLEC		YME1L1
LOC100296776		CRIP1
NAA25		ATAD1
ZXDC		UTP18
FNTB		CSNK1A1
WDFY1		SPR
URGCP		HEATR6
RNF216		RAD51
LOC506868		ANAPC13
OSBPL5		MYCL1
BCAT2		ZNF345
LOC100296944		KLHL2
L3MBTL3		PDZD8
RAB4B		TROAP
TYW3		LAGE3
MBTPS1		ZKSCAN5
DCTN6		CD38
HNRNPC		KDM5B
RNF112		COQ6
LRRN2		IREB2
FIGNL1		EIF2B5
RRAD		FBXW4
EXOC4		C24H18orf21
TRUB2		MRPL15
GOT1		TNRC6B
PLAA		LOC507069
ADI1		ADSL
LOC617289		LOC616051
TSC22D4		PDIA3
APH1A		NAT15
SPDYC		PPID
ADIPOR2		NFE2L2
LOC100294863		DUSP12
MGC152585		LOC787129
PHOSPHO2		EZR
KERIA		TPM3
CHCHD1		TMBIM4
TRIM63		C5H22orf28
LOC528939		FBXL5
STX4		SURF4
CHD1L		ACAT1
FTSJ2		BIN3
CPT2		FLRT3
PPP2CB		TYRO3
TAZ		LOC781723
DGKZ		FADS1
LOC100295973		C22H3ORF10
CDKL1		SWAP70
METTL9		ADNP
RNF166		STIP1
TUBA1D		PRR13
NDUFAB1		OLA1
CSTF2T		GTF2A2
USE1		IDH3B
LARP4		RAB35
CYP2S1		SLC25A44
WWP1		NUDT5
PHF20L1		SORBS3
TMEM39A		MGC139355
RNF139		APIP
MICAL1		SNRNP25
LOC100298628		VMA21
SMPD1		ISOC1
FEM1A		LOC784061
TIPRL		ETS2
WDR59		GAN
BLOC1S1		LOC784769
HRH1		SNAPC1
GDI1		LOC100337423
NBN		TAGLN2
LOC518027		OSTC
RRS1		VTA1
TKDP1		EXOSC8
LOC613515		CKMT1
POLR3C		CASC3
ATP5D		NUP107
AVIL		NUP133
RC3H1		DNAJC25
TIMM17B		POLDIP3
FTSJ1		APBB1IP
SNAPC5		Grb10
COPG		EIF4E
TRIAP1		PQLC3
SMAP1		RDH13
AMT		MMADHC
PNPLA3		STARD7
NHLRC2		USP14
LOC100297941		LOC618575
LHX2		RND3
MIR328		ITGAE
RFC4		BNIP3
LCMT1		AK2
HMGB3		GZMB
KIF4A		SUPV3L1
PPARD		EXOSC9
LOC613274		NUP62
ZNF622		SLC27A3
LOC613678		PDCD2L
TRAPPC6B		PRKAR1A
AKAP6		ITPK1
SEC24D		GPX4
SNTB1		ZNF33B
ATM		SIAH1
C19H17orf42		ARPC5L
AS3MT		FSCN1
LOC100302527		CUL4A
LOC506309		UTP14A
ERCC8		NDUFV3
SYNGR2		ARMC1
PRPF3		LOC782021
BTBD1		HSP90B1
FLOT2		NR5A2
DENND3		MGC133632
NMT2		LOC100138392
COL1A2		COQ10B
DDRGK1		LOC617654
PSMG4		TSPAN31
UBE4B		POGK
SNX14		MGC148942
ELP4		AP1S3
CYP20A1		ATP6V1A
LOC100297795		RRAS2
LY6E		MANF
SH3RF1		HIST1H2BN
USP4		E2F4
PRKAG1		UFM1
LOC788930		C11H9ORF78
SUCLG1		POLR2B
FAM40A		ALDH7A1
DCAF11		ELF4
WDR55		PPT2
GOT2		PPIH
CCBL2		JMJD1C
IRF6		PSMA1
TRIP4		SLC25A17
CNOT8		LOC613316
FAM114A1		BTF3L4
PSTPIP2		PFDN1
EIF3G		SRP14
SERPINE1		NDUFB3
DKK3		PRPF38A
NFYB		CFDP2
NKAP		MGC139367
ABR		UBE2I
RNF113A		MYADM
STX7		OSAP
SLC31A2		THOC5
LOC617852		NAP1L4
SPTLC1		SHROOM3
LOC100300241		ZFAND3
HRSP12		NME6
TM7SF2		RBM26
HOXB9		PFDN6
LOC100336844		MGC166151
ZNF410		TCEB2
FUBP1		DPM1
INTS3		HADHB
RAB3IP		GOLGA7
UBLCP1		NUP54
SLC26A11		SIPA1L1
TMED1		BFAR
IAH1		EPB41L5
SNX6		SLC25A38
BAT5		LOC100296216
PIGP		YPEL5
NDC80		AQR
HADH		LOC100138783
IMPAD1		LOC786987
LOC100301415		PDK3
CHPT1		QDPR
DLX3		SLC25A13
TUBGCP3		ROBO2
ASMTL		PSMD6
METTL13		TMEM150C
SLC38A11		NCAPD2
BCL2L13		ROGDI
SLC35E3		PPP1R14A
DOCK7		TUBA4A
SPSB1		ETF1
IP6K3		BPTF
RAD17		STT3B
CAMK2D		TXNL4B
LOC100138522		LOC528794
LOC100139934		C18H19ORF63
ENHO		LOC784160
RAB4A		SMPD4
ALG8		LOC100337420
KSR1		WIBG
TAF1D		COQ3
RASSF7		LOC100137875
SLC4A2		POLE2
TWF1		TTC35
CHKB		SNRPC
LOC100296627		MSH2
SMC2		USO1
UBAC2		VPS24
C8H9orf6		C1orf35
APOH		ABCB1
LOC514244		ACP1
C4H7ORF11		TCF25
XPO4		LOC615266
ZNF451		UBQLN2
CROCC		TTC9C
TBCA		CCDC50
FGF12		LOC541081
LOC100336649		UFSP2
EPB41L1		ISCU
HIP1		WRNIP1
CDC2L1		POLE3
BTBD3		SGOL1
MAGOH		TOPORS
DTWD2		UXT
NUDT22		LOC787187
UBE2Z		LOC619125
LOC616199		LOC512180
TRMT11		TP53BP2
DLGAP3		MIS18A
LOC613623		WDYHV1
LOC790312		CNIH4
GTPBP2		LOC100295130
LOC523153		ARSI
ZNF154		WDR20
DNAJC30		MTMR11
LOC617475		PDHA1
TBC1D7		RAPGEF2
LSM6		C1orf124
CYB5R3		SEH1L
ZNF575		SELH
TRIM68		CPSF1
PSMD10		LTA
PJA2		FAM82A2
BRI3		PIGT
MLF1IP		TPD52L2
GATA4		LOC614126
MRPS14		MGAT1
TACC2		COPS7A
LAMB1		ITM2C
PLA2G6		GRPEL2
BIN2		ADH5
AP3S2		MRS2
MGC128424		TBCC
NCAPG2		MRPS30
R3HCC1		LOC508963
PSKH1		LOC511424
CDHR1		FAM49B
YES1		KDM1A
SLC33A1		TMEM128
CCDC130		DSN1
SOS1		DULLARD
DNAJC19		ELOVL1
LOC100336600		MED26
PTGR2		MRPL44
RAB7B		ARRB1
BOK		TUBB2B
ARFIP1		SLC9A3R1
HS3ST5		CYB5A
GJB3		TEX2
PIGO		PSMC3
PTCD2		LOC534630
TMEM214		BTBD10
MANBAL		SLC43A2
SORL1		GFM1
SEPX1		DERL2
AUP1		ZNF574
RIMKLA		LOC786246
HEXB		NFS1
MINA		JTB
SPATA22		ZDHHC16
DENND2D		TCTA
DNM2		RELL1
INPPL1		ZNF836
CDC25C		UNK
LOC786155		MTX2
LTV1		SNW1
NUDCD3		CENPP
DDX51		SEMA4B
LOC786966		LOC783577
LOC781778		RAB11B
PPPDE1		SCG3
AP3S1		LOC789148
EXOC6		LYPD3
NETO2		PPP1CB
AIFM1		ATP6V1E1
COQ5		PPP2R5D
TMCO3		DPM2
PCSK7		MRPL10
XRCC1		EID1
PXMP4		C8H9ORF156
EIF4ENIF1		IVD
LOC616942		CAMLG
CANT1		CDC40
LOC100337161		TMEM184B
LOC617218		GALNT11
RAC2		DPY30
ANO10		ENOPH1
MOSPD2		MRPL37
LOC509895		MED29
LOC532848		DUT
TSPYL2		GCN1L1
LOC512397		TNPO3
SEL1L		MRPL47
MCCC1		UBE3B
LOC787178		PSMD8
LOC100300875		NOP16
VEZT		TBC1D1
XPNPEP1		RTF1
LOC784106		MIR2478
PIGU		LOC780981
TLCD1		PATL1
VAMP8		C13H20ORF11
EVI5L		RNF7
LOC100296447		TAF11
KIAA1715		MRPS22
ARHGEF5		TOMM5
TOR1AIP2		LOC519307
PGM3		SDHC
RAB9A		LOC100299187
LOC613754		BCO2
SNX12		DRG1
MYO1C		TATDN1
MAP2K3		ATPAF1
CPLX1		PTDSS1
NFKB1		ATG3
GTF2I		CD164
PEX16		PRDX3
LPCAT4		MAP7D1
BOLA-DMB		UBE2L3
CDKAL1		BLVRB
LOC615521		RAD21
SPRYD4		CBARA1
NUB1		PSMB1
LOC781036		LOC540962
ACTN4		CAPNS1
MERTK		CNPY2
SH3BGRL3		SCFD1
PUM2		RAB27A
LOC100337091		RCHY1
SNX21		CMC1
LOC516378		SOD1
DTNBP1		JUND
RNF145		TMEM184C
2013-03-02		GOLPH3
NICN1		TBX3
RAI16		ATG16L1
RNGTT		MYST4
LOC100295268		PNRC2
MXRA7		ARL1
WARS		UBL3
ANP32E		VPS29
KCTD11		KHDRBS1
PIGK		JAG2
SORD		MRPL20
REEP2		SLBP
LOC100336755		PHAX
SERPINB6		UBR1
LOC613845		LOC534057
LOC767893		SNRPD3
EXOC2		TBC1D4
TUT1		ICT1
BECN1		LOC100138449
ZNF512		THOC3
SPTLC2		KCMF1
LOC532486		SLC39A14
MAP7D3		NDN
TMEM5		BDNF
CTTN		NGRN
LOC100337499		SULT4A1
F2		TUFM
ACP6		C28H10orf104
LOC512673		ZMYM1
RIPK2		CDC16
XPA		LOC783459
TMEM60		SC4MOL
PPT1		ASXL1
LOC100296489		TMEM147
KIF1C		LOC614002
ERO1L		ZRANB2
TRAPPC9		CLDN12
ZDHHC7		MOCS2
TRIM38		PPM1B
MGST1		FKBP2
LOC100337123		OXNAD1
CDC42		MRPS15
HIF1A		GDAP2
GIMAP4		MGC152281
PRR3		TXNDC17
LOC615069		CAND1
RHOV		SESTD1
EPHA1		LOC783382
PPP4R1		EXOSC3
AQP11		ABCE1
PTPRF		AFTPH
LOC785693		NRD1
LOC100336996		MGRN1
ADAM19		SQLE
RAB7A		HEATR5A
SPG20		LYN
IFITM2		AHCY
ATMIN		DNAJB5
PIF1		CNR2
TFDP1		SMARCA4
FAM84A		FKBP11
SSR3		LOC100336229
FAM115A		CNIH
DPYSL2		MGC140823
LOC616956		ECD
LMO7		ADIPOR1
LOC524129		GPN1
TBC1D20		SARNP
LOC506638		ADD3
FEZ1		ATP6V0B
PRRG2		KAT5
SLC35F5		TRIP12
LOC520262		NSMCE4A
LOC510456		PUS3
ENDOD1		LRP10
TMEM135		GPT2
EPB41L2		CHORDC1
MCF2L		NDUFA13
TRAM1		VPS4A
CXCL5		PSMC2
DOCK5		ADRM1
H2AFJ		SENP6
TMEM39B		COPB1
LOC100125763		RPL29
ANKRD49		ZCRB1
DNAJC16		LOC100337332
GLIPR1		MRPL27
LOC781815		TMEM57
SNX25		CDK4
PCBD1		LOC613483
LOC100297865		CLCN3
MOBKL2B		STXBP3
PLA2G15		EIF1AD
DCK		LOC100299693
GM2A		MYO1B
FASN		ZFP64
TMEM87B		RNF44
UCK2		KLHL21
LAMP1		SAP18
CAPN5		PON2
ATP6V1C2		NMT1
LOC619092		SSBP1
ALAD		EIF5A
LRRC45		NDUFS1
CDK5RAP2		MRPL33
MED20		DYNC1LI1
CORO7		ALDH2
ING5		RNF135
UPK1A		RSU1
LOC100295586		CARKD
CAPZB		KLHL12
SRD5A3		EXT2
LOC616159		EHD1
MGC151839		ERBB3
ADORA2B		UBXN6
LOC529277		ARPP19
PLUNC		LOC100138505
ACOX1		ARL5A
MAP3K8		NP
GIYD1		ETFA
MYOZ1		PDCD10
HERPUD1		S1PR2
CC2D1A		PROSC
NPC1		ELMO2
LOC100295182		SYAP1
HMOX2		MMP17
TMC4		ERGIC2
LOC100336569		TMEM30A
SPPL2B		ZDHHC5
PPCDC		CETN2
LOC616224		LEMD2
GADD45G		NDRG3
KDELR2		ZDHHC6
MFSD10		SHC1
MEIS2		LRRN4CL
SAT2		C1H3orf38
PRDM1		FAM73B
GINS4		CENP-A
RARRES1		HDHD1A
IRF5		MYOM1
FLNB		RDX
LOC100125231		TMEM189
LOC517961		SOCS2
ETV5		SEZ6L2
RHOU		KRTCAP2
KDELC1		REPS1
SLC15A1		TIMM8A
LAMA1		MOBKL3
AMDHD1		FBXO22
CIDEB		SGPL1
AKTIP		LOC789747
ASAM		LOC529462
ZNF395		TMEM167A
CDYL2		NDUFA12
FZR1		TCTEX1D2
CREBL2		PPHLN1
LOXL4		TUBB3
NDOR1		LOC100336729
RASA2		SSU72
ARL4A		KIF3B
FAM36A		GPN2
ABO		CHFR
GOLT1B		POP4
SERGEF		PRDX5
ARPC1B		RBM42
NOSTRIN		KCTD3
MTHFD2		TBCE
LOC538487		MRPS2
TMEM52		COIL
ZNF295		TMEM208
TRPA1		SASH1
DDN		IL18
FYN		LOC785455
PLCD3		LOC512391
ARHGAP9		AKR1A1
DAP		ROCK1
PFKFB3		DPH3
TRIM64		LOC510413
LINS1		ARHGEF19
ALG9		STRA13
MGC143209		CCDC97
LTBP1		RASSF5
MAN2A1		KLK7
PIP		C17H12ORF65
STAP2		IARS
TUBGCP4		IFT20
LOC616773		HTR3E
LMAN1		TIPIN
DYNLT3		FARP1
BMP7		ZNF813
SH3KBP1		MRPS31
SCHIP1		RBM43
ITGB1BP2		UMPS
CAPN6		TSPAN6
ENPP1		STK32C
LOC100270684		NXT1
GRP		TFDP2
MTIF3		ARAF
DACT1		FTO
USP30		LOC510317
PDZK1		PCYT2
SCD5		FAM175B
FBN2		MPPE1
TCF7		KPNB1
LOC100297644		LOC100125266
TMEM81		NANS
LOC617776		LOC509810
FBXW7		MMS19
LOC100299975		LEMD3
PPM1E		MCM2
RGS2		MGC138914
LOC516155		RNF26
SLC28A3		AGPAT5
KCNT1		POLB
KIF27		LATS2
LOC100138954		MTHFS
SP3		CYBASC3
LOC100295232		RAB21
LOC524650		PBK
OBFC1		PKP2
BTG3		GOPC
GOLGA4		TMEM199
INSR		MAP1LC3A
TOR3A		TSNAX
LOC788201		VRK1
RPAP2		WDR77
DDX59		SLC25A26
ITPKA		PPM1K
LPO		LOC783730
IFT88		EPB41L4A
TMEM106B		GAS7
RAB13		GLRX
SLC20A2		STAM2
JPH1		VPS16
DNAJC18		MEA1
TJP3		HSD17B4
SCUBE3		TES
ZNF286A		LRBA
SPRED1		HPCAL1
SLC39A2		C13H20orf30
LOC100337033		LOC783570
DPEP1		PPIL3
PLA2G4A		TIMP1
SDC1		TRM1L
CAMTA1		SLC29A2
RHOF		TAX1BP3
LOC508720		C28H10orf58
LOC514413		MPV17
LOC789977		CBY1
GPR126		CWF19L2
PRPF19		RSL24D1
CTSH		HSBP1
TCERG1		DIS3
LOC100296605		SPOP
AASS		NDFIP2
GNG11		LOC540987
GULO		RAB22A
ANO9		LOC539009
LOC789258		SGMS1
LOC534416		DUSP11
PLAUR		SLC35C1
SERPINB4		MMGT1
P2RX4		FAM83D
MAN2A2		RAP1GDS1
LOC100296271		TMUB1
NG5		MED31
LOC100335582		AIMP1
TRAPPC5		GP2
AWAT1		MTRF1L
OLFML3		SNRNP48
TRAF3IP1		TTC17
2013-09-04		PARK7
MGC133504		PDZD11
FZD4		PTPN2
CCDC115		LOC100300877
DIRAS1		SEC61G
ARPP21		CTSZ
LOC100138700		ZRANB1
ELK1		TOLLIP
PTPLAD2		MT1A
SEMA4A		MCOLN2
NCOA3		C9orf64
FOXC2		MRPL50
EXPH5		MED10
RIMS3		TDG
CRYBG3		CHMP2A
TRAF3IP2		FAM33A
FAM49A		SFN
LOC509875		BIRC5
LOC785867		LOC781499
RCN2		SNRPN
MYB		UBOX5
ZNF45		CNNM3
DPYSL5		LOC535156
ABCA3		WAC
USP25		PAWR
RGS4		MFF
ARHGAP15		TTYH2
MGC157237		COQ7
ZBED5		YARS
PRICKLE1		LOC541108
DNASE1L1		TMEM50B
CAV1		MAPK14
WDFY3		OBFC2A
LIPA		PPIP5K2
SLC25A30		COL12A1
ENPP3		UBA3
LOC524181		PQLC2
LOC536117		NDUFS7
PIGH		SERPINB8
LOC100295235		POLR2K
MID1IP1		AKR1B1
SH3GLB1		TRNAU1AP
LOC100299715		CHMP2B
LOC531898		ARCN1
LPAR3		FIS1
RNF149		CCDC132
DNAJC12		EEF1E1
NLE1		COX4NB
BOLA-NC1		GPATCH8
KIAA1539		AKIP1
TFAP2D		TAF13
SAP30BP		OCIAD1
TRIP13		PLEKHA5
PLAT		TFPI
SEC14L4		KIAA0020
SMG6		MKNK1
PCDH8		COMMD3
CCDC109B		ZNF259
TMEM55B		LOC613560
LOC100299281		LEPROT
[truncated: 4,019 more rows]

## Sheet: S4.
Supplemental Table S4. Epigenetic landscape of ICM transcriptome. Tranncriptional profile of epigenetic genes expressed in ICM compared to TE in bovine.
Gene	BOVINE ICM
Hdac11	-1.13372
Setd7	-1.05883
Smarcd1	1.10028
Dnmt3l	1.02449
Dnmt3l	1.02449
Dnmt3b	-2.18179
Dnmt3b	-2.18179
Dnmt3b	-2.18179
Dnmt3b	-2.18179
Dnmt3b	-2.18179
Smyd2	-1.49613
Kdm2a	1.06882
Cbx1	1.29848
Hells	1.30648
Suv420h2	-1.0807
Suv420h2	-1.0807
Hdac6	-1.5462
Hdac6	-1.5462
Kdm4c	-1.35689
Myst1	1.17053
Hdac5	1.03573
Hdac5	1.03573
Mll2	1.10466
Cbx2	-1.03035
Mll5	1.07022
Ehmt1	-1.19965
Ehmt1	-1.19965
Ehmt1	-1.19965
Ehmt1	-1.19965
Nsd1	1.1852
Dnmt3a	-2.72859
Dnmt3a	-2.72859
Myst4	-1.38888
Mecp2	-1.0045
Mecp2	-1.0045
Kdm4b	-1.34873
Ash1l	1.14921
Actl6a	1.14928
CARM1	-1.85895
CARM1	-1.85895
Stk4	-1.099
Mbd4	1.73417
Myst2	-1.08686
Mybbp1a	1.28822
Smarcc1	-1.04035
Kat5	-1.10407
Kdm1a	1.24293
Cbx5	-1.22183
Kdm3a	1.32793
Kdm3a	1.32793
Cbx5	-1.22183
Cbx5	-1.22183
Arid1a	1.11494
Nasp	1.35139
Nasp	1.35139
Chaf1b	1.037
Suv39h2	-1.08764
Kat2b	-1.08577
Kdm1b	-1.19418
Mbd3	-1.11882
Atrx	-1.12295
Hat1	-1.13117
Kdm5c	1.15926
Smarcc2	1.12521
Setdb1	1.0399
Setdb1	1.0399
Setdb1	1.0399
Smarcc2	1.12521
Smarcc2	1.12521
Setd1a	1.41397
Ehmt2	-1.09918
Ehmt2	-1.09918
Sirt2	-1.13728
Sirt2	-1.13728
Sirt2	-1.13728
Smarcb1	1.05474
Smarcb1	1.05474
Ncoa1	-2.68537
Rnf2	1.09405
Rps6ka5	-1.02005
Kdm5a	1.34446
Rbbp4	1.5773
Chaf1a	1.04243
Ezh2	1.19757
Ezh2	1.19757
Kdm2b	1.4799
Kdm5b	1.05615
Hdac10	-1.04981
Hdac3	1.18722
Hdac8	1.91437
Prmt5	1.03114
Ezh1	-1.10238
Smarca4	1.3528
Smarcd3	1.14261
Suv420h1	-1.22321
Setd2	1.0228
Rnf2	1.09405
Eed	1.37277
Cbx3	1.17045
Yy1	1.89434
Hira	1.0416
Kdm6a	1.80466
Myst3	-1.26723
Kdm2b	1.4799
Kdm2b	1.4799
Rnf40	1.19366
Suv39h1	1.06475
Gsg2	1.57874
Setd8	1.20309
Rnf20	-1.02559
Rnf20	-1.02559
Nr5a1	-1.14982
Actl6b	-1.06396
Rps6ka4	-1.11619
Hdac2	1.9959
Suz12	-1.16786
Suz12	-1.16786
Smarcd2	-1.09265
Smarcd2	-1.09265
Arid1b	-1.01129
Ncoa3	1.24316
Mbd1	1.03485
Crebbp	1.83951
Ring1	-1.0561
Hdac1	1.07005
Kdm5d	-1.06598
Prdm9	1.61576
Bmi1	1.10339

## Sheet: S5. 
Supplemental Table S5. Comparison between transcriptome data of bovine ICM and TE obtained from in vivo (This study) and in vitro (Ozawa et al. [19], and Nagomoto et al. [20]) studies.
	In vivo ICM and TE	In vitro ICM and TE	In vitro ICM vs. TE
	(This study)	(Ozawa et al. [19])	(Nagomoto et al. [20])
Differentially expressed genes	4689	870	440
Upregulated in ICM	2380	411	148
Upregulated in TE	2309	459	292

## Sheet: S6.
Supplemental Table S6. Comparative transcriptional profile of pluripotency related genes between human, mouse and bovine
GENE	bovineICM/TE	MouseICM/TE	MouseEPI/TE	MousePE/TE	MouseESC/TE	MouseEPI/PE	MouseEPI/ESC	HumanPE/TE	HumanEPI/TE	HumanICM/TE	HumanEPI/PE	HumanEPI/HSC
A1BG	-1.07809	-0.888889	0	0	-2.34615	0	-0.0330789	12.3402	-0.009	6.49351	-0.001	-0.001
A2LD1	-1.24713	2.29798	1.80303	-1.61471	0	3.64286	-0.140432	1.0141	-0.412	0.734754	-0.427	2087.75
A2M	5.83325	100	100	0.939394	0.486154	0	-0.259646	0	21.616	0	-0.02	1.34
AAAS	1.14186	-0.708655	-0.252785	-0.129176	100	0.554511	0	-0.813316	1.181	0	1.524	-0.74
AACS	-1.09266	-0.609106	-0.234961	-0.071715	0	0.627995	0	6.18486	-0.08	3.27869	-0.014	-0.015
AADACL3	-1.09116	100	100	0	0.706913	0	0	-0.00395257	1.306	0	365.286	-1.815
AADAT	1.01488	0	0	0	12.9231	0	0	1.7335	-0.095	0.949668	-0.061	-0.14
AAK1	1.02384	-0.455954	-0.480744	-0.751068	0	-19.3929	-0.275603	-0.207754	-0.606	-0.384763	2.668	-0.465
AAMP	1.23102	-0.869729	-0.243675	-0.2953	0	0.389223	0	1.61075	-0.997	1.43885	-0.568	-0.977
AARS	1.06537	-0.765375	-0.138634	-0.289948	-0.512821	0.221198	0	1.25814	-0.88	1.06838	-0.731	1.015
AARSD1	-1.00114	-0.893289	-0.353135	-0.462963	100	0.653768	-0.253411	2.42477	-0.686	1.58228	-0.309	-0.45
AASDH	1.07279	-0.493438	-0.325459	-0.237548	100	1.9375	0	-0.16809	1.561	0	10.326	-1.433
AASDHPPT	-1.36085	1.76861	-0.871134	-0.206349	100	0.970645	0	-0.570541	1.403	0	2.247	-1.648
AASS	-3.18277	2.17778	2.13333	-4.76923	0.056902	48	0	2.86866	2.132	0	-0.816	-0.105
AATF	1.10832	-0.885478	-0.30854	-0.223677	0	0.534789	0	-0.746569	-0.495	0.670241	-0.622	1.118
ABAT	-1.11567	-0.914141	0	0.0634921	0	0	0	0	2360.49	0	2360.49	-6.109
ABCA1	-1.14881	7.16049	-0.592593	100	-4.85315	0.0902256	0	0	2541.24	0	2.313	-3.367
ABCA13	1.15349	100	100	-1.26504	10.3779	5.64706	0.246129	-0.0471976	-0.427	-0.220264	5.874	-7.453
ABCA3	-3.93457	-0.044103	-0.00768246	-0.365079	-5.44615	0.210938	0	0	91.005	0	-0.284	-0.239
ABCA5	-1.32918	-0.638889	-0.25	0	0.621622	0.642857	-0.346667	57.2857	200.738	0	3.64	-2.094
ABCB10	-1.42848	-0.562207	-0.161972	-0.487455	0	0.404692	0	-0.588443	-0.316	-0.474608	-0.538	-0.579
ABCB11	-1.11196	-0.222222	0	0	0	0	0.513538	0	182.52	0	182.52	-182.52
ABCB6	-1.02873	-0.48008	-0.0864865	-0.196352	0	0.219736	0	1.74215	-0.094	1.08225	-0.053	2.366
ABCB7	1.0163	1.6066	-0.493522	-0.220264	-2.1567	0.443386	0	1.10764	-0.707	0.876424	-0.71	1.033
ABCB9	-1.00926	2.94444	0	100	-1.33283	0	-0.0562771	-0.280788	-0.004	-0.146821	-0.018	-0.01
ABCC1	-1.07201	1.60141	-0.529101	0.388889	-7.49393	0.493421	0	14.0417	219.108	0	5.846	-0.942
ABCC10	-1.10128	-0.222222	-0.0233918	-0.936343	-19.3846	0.117647	0	6.54438	6.886	0	1.168	-1.487
ABCC4	1.20617	-0.0651678	-0.132942	-0.328467	100	-1.96154	0	-0.335593	-0.153	-0.255363	-0.466	1.069
ABCD3	-1.17618	-0.888637	-0.151343	-0.46622	0	0.205269	0	-0.26785	-0.224	-0.255232	-0.809	-0.704
ABCD4	-1.15359	-0.869176	-0.306452	-0.415205	100	0.544586	-0.0514037	6.06229	4.337	0	-0.795	-0.595
ABCE1	-1.02008	-0.655617	-0.289243	-0.580144	-5.26154	0.789474	0	-0.816451	-0.858	0.823045	1.075	-1.409
ABCF2	1.16718	-0.5878	-0.175071	-0.142728	0	0.42418	0	1.11658	-0.806	0.984252	-0.726	1.571
ABCF3	-1.11579	-0.383211	-0.139548	-0.1988	-0.307692	0.572707	0	1.42341	-0.975	1.3947	-0.575	1.514
ABCG2	1.21384	100	100	-1.29254	3.03846	-1.47262	0	-0.799743	-0.244	0.594884	-0.289	7.279
ABHD10	-1.16853	2.36752	1.94872	-1.25926	1.11058	4.65306	0	-0.602315	-0.643	0.621891	1.059	-0.586
ABHD11	1.02959	-0.598916	-0.0536585	0.0365135	0	0.0984095	0	1.12187	-0.296	0.834028	-0.243	1.356
ABHD12	-1.66585	1.38858	-0.327808	0.453968	-1.61981	0.309028	0	-0.618228	-0.745	0.657895	1.251	-1.779
ABHD13	-1.03624	-0.71917	-0.309524	-0.602222	0	0.755589	0	-0.156631	-0.404	-0.259808	2.574	-0.28
ABHD2	-1.07158	2.88889	1.33333	0	0.186982	0.857143	-0.125969	1.22818	-0.702	0.95057	-0.622	2.398
ABHD3	1.03136	1.02778	1.68333	-0.898507	1.99301	-2.5678	0.461343	-0.308101	1.679	0	5.998	-5.144
ABHD4	1.02395	1.13253	-0.15261	-0.664488	2.61538	0.155738	0	-0.77916	0	-0.534188	0	0
ABHD5	-1.27588	-0.426997	-0.104683	-0.322751	0	0.324786	0	1.93311	1.797	0	-0.983	-0.825
ABHD6	-1.48727	-0.243313	-0.000917011	0.0651915	0	0.0037831	0	1.62124	1.892	0	1.29	-9.87
ABHD8	1.07336	-0.236407	-0.22695	-0.567901	0	24	0	3.46226	-0.005	2.09644	-0.001	-0.003
ABI1	-1.07764	1.33024	-0.464928	-0.0266667	100	0.537293	0	-0.620734	1.082	0	1.66	-1.157
ABI2	-1.01857	-0.328319	-0.125099	-0.261995	100	0.615584	0	2.53977	4.605	0	1.468	-0.178
ABL1	-1.02537	1.19818	-0.42885	-0.21447	100	0.557432	-0.311327	-0.651029	-0.82	0.685871	1.388	-0.275
ABL2	-1.07103	-0.584452	-0.155967	-0.0870437	0	0.363995	0	-0.448999	3.891	0	7.792	-2.511
ABLIM1	-1.44466	5.42222	-0.133333	0.444444	-20.2899	0.0252101	-4.33333	-0.214168	9.376	0	47.636	-0.62
ABR	-1.21094	-0.800964	-0.485998	-0.594087	100	1.54302	-0.767932	1.33429	3.053	0	1.983	-8.349
ABRA	1.09015	100	100	0	0.524113	0	0	0	829.125	0	829.125	-829.125
ABT1	-1.33878	-0.613832	-0.15791	-0.389517	0	0.346354	-0.0601852	-0.663387	-0.859	0.81103	1.105	-1.136
ABTB1	-1.1624	-0.64758	-0.102249	-0.496366	0	0.1875	0	0	4333.4	0	1.203	-2.427
ABTB2	1.071	-0.348485	-0.030303	-0.627451	0	0.0952381	0	-0.962585	-0.81	1.14155	-0.588	-0.67
ACACA	-1.05983	-0.730159	-0.587302	-0.920635	100	4.11111	-0.509804	-0.689274	-0.602	0.660066	-0.858	-0.688
ACAD10	-1.02135	-0.746667	-0.266667	-0.790123	0	0.555556	-4.33333	2.8893	-0.113	1.56495	-0.044	-0.116
ACAD11	-1.40525	-0.997673	-0.0226876	-0.173988	-1.18561	0.0232697	0	-0.267081	-0.006	-0.138735	-0.023	0
ACAD8	-1.16175	1.73587	-0.449524	0.713911	-1.4536	0.349457	0	-0.687734	-0.654	0.74239	-0.812	-0.169
ACADM	-1.20566	-0.454064	-0.0500457	-0.313959	-0.0769231	0.12387	0	-0.751952	1.058	0	1.463	-1.763
ACADS	-1.26619	-0.521073	-0.0781609	-0.259259	0	0.176471	0	-0.426446	2.917	0	7.601	-23.098
ACADSB	2.17351	1.84519	-0.104869	-0.253968	-2.17842	0.0602582	0	-0.368902	-0.389	-0.373972	1.071	-2.144
ACADVL	-1.28254	-0.799377	-0.173964	-0.356744	0	0.278158	0	2.74702	4.302	0	1.693	-1.381
ACAN	1.01338	-0.444444	0	-0.722222	-61.8462	0	0	0	37.384	0	37.384	-2.925
ACAP2	-1.12738	-0.967385	-0.78607	-0.774929	100	4.33537	0	1.35572	1.584	0	1.144	-1.883
ACAT1	-1.05379	-0.209325	-0.0200893	-0.0693257	-6.15385	0.10616	0	-0.33532	-0.622	-0.445038	1.953	-1.183
ACAT2	-1.6694	-0.605848	-0.718797	-0.425785	17.9231	-6.36391	-0.0619048	1.58736	-0.319	1.07527	-0.198	1.034
ACBD3	-1.24128	-0.48538	-0.405104	-0.235921	100	5.04636	0	1.23653	1.593	0	1.396	-1.397
ACBD4	-1.07985	-0.561616	-0.133333	-0.12963	100	0.311321	0	-0.0167224	-0.381	-0.168237	23.477	-0.113
ACBD5	-1.00189	-0.412698	-0.438095	-0.637738	0	-17.25	0.216186	1.746	1.409	0	-0.672	-0.456
ACBD6	-1.05236	-0.592105	-0.348684	-0.547694	0	1.43243	-0.133081	1.94807	1.766	0	1.004	-0.49
ACBD7	-1.03598	-0.0864198	0	-0.796296	100	0	0	1.47045	1.113	0	-0.764	-0.511
ACD	-1.00414	-0.456342	-0.200345	-0.331313	0	0.782609	0	1.05961	-0.858	0.990099	-0.791	-0.674
ACE2	1.0254	100	100	-0.755206	0.198055	0	-0.165446	-0.0543458	-0.012	-0.0334605	-0.241	279.953
ACER2	1.0443	1.24109	-0.0125786	-0.613027	-1.04917	0.0102389	0	7.55102	100.638	0	14.829	-1.709
ACER3	-1.02048	-0.287132	-0.245132	-0.433066	0	5.83636	-0.0417112	-0.509913	-0.041	-0.346141	-0.073	-0.05
ACIN1	1.18025	-0.82301	-0.294307	-0.24994	100	0.556659	0	-0.965499	-0.827	0.949668	-0.798	-0.771
ACLY	-1.78115	1.71236	1.68081	-1.77365	0.013986	53.2683	0	1.13654	-0.476	0.839631	-0.433	-0.611
ACMSD	1.1326	-0.166667	0	0	-9.64103	0	-0.914815	-0.509804	-0.018	-0.265322	-0.039	-0.003
ACN9	-1.0968	2.1954	-0.689655	0.222222	-5.05325	0.458015	-0.666667	-0.877066	1.002	0	1.167	-0.728
ACO1	-1.36012	3.28724	-0.235808	0.293827	-6.06329	0.0772778	0	-0.958578	-0.222	0.611621	-0.249	-0.316
ACO2	1.17444	1.03085	-0.27078	0.283265	0	0.356257	0	2.32542	-0.53	1.51745	-0.238	1.002
ACOT11	-1.3153	-0.183333	-0.000574713	-0.164204	-0.253846	0.00314465	0	-0.640707	1.893	0	3.053	-746.538
ACOT13	-1.30738	-0.380692	-0.0391621	-0.319395	0	0.114667	0	-0.722759	1.156	0	1.612	-0.51
ACOT2	-1.60615	-0.106576	-0.0340136	-0.174897	0	0.46875	0	-0.727805	-0.127	-0.435161	-0.194	-0.165
ACOT7	1.0982	-0.311245	-0.0813253	0.201664	100	0.353712	-2.66667	1.13314	-0.641	0.970874	-0.532	-0.573
ACOT8	-1.1145	-0.770115	-0.247126	-0.437747	-27.1538	0.472527	0	1.04446	1.939	0	1.798	-1.93
ACOT9	-1.1098	-0.523433	-0.281201	-0.160684	100	1.16087	0	-0.0621519	1.329	0	23.734	-0.204
ACOX1	-1.69852	-0.81647	-0.119181	-0.333333	0	0.17092	0	-0.624745	-0.336	-0.538503	-0.491	1.174
ACOX3	1.09971	-0.36	-0.273333	-0.111111	0	3.15385	0	3.18976	-0.001	1.67504	0	-0.011
ACP2	-1.33581	-0.374055	-0.102967	-0.675186	0	0.379828	0	-0.848824	-0.001	-0.445831	-0.001	0
ACP6	-1.37647	5.4552	2.69892	-1.49659	2.62035	0.979194	0	-0.154611	3.865	0	20.186	-1.332
ACPP	-1.1308	-0.96124	-0.00516796	-0.672705	-1.59207	0.00540541	0	0	-2.118	-0.882613	1471.45	-27.566
ACRV1	-1.03192	100	100	0	0.592232	0	0.461695	-0.0661157	-0.004	-0.034559	-0.063	-0.001
ACSF2	5.28397	-0.555556	0	0	-2.87179	0	0.267521	0	-0.03	-0.0125935	35.892	-0.036
ACSF3	1.15486	-0.107794	-0.0970149	-0.315245	0	9	-0.400922	2.49603	2.794	0	1.199	-3.895
ACSL1	-1.34575	1.39352	-0.125	0.30303	-1.23513	0.0985401	0	4.86219	-0.003	2.55102	-0.001	-0.001
ACSL3	-2.68892	-0.465541	-0.28266	-0.23948	0	1.5456	-0.323549	-0.708731	-0.91	0.766284	1.371	-3.889
ACSL4	1.08241	-0.470286	-0.0552105	-0.262062	-0.0923077	0.133013	0	1.51418	-0.882	1.27714	-0.565	5.579
ACSM3	1.04127	-0.416811	-0.2038	-0.385312	0	0.956757	-0.026749	1.49531	-0.357	0.934579	-0.265	-0.109
ACSS2	1.07194	-0.745342	-0.587992	-0.187135	0	3.73684	-0.181275	3.20107	-0.65	1.97239	-0.223	42.796
ACTA1	1.03833	-0.666667	0	0	-0.24938	0	-0.171958	-0.0972737	-0.641	-0.323311	6.647	-0.367
ACTA2	-1.17037	100	100	0	1.13864	0	-0.0503876	0	1.451	0	47.241	-0.164
ACTB	-1.21763	-0.225443	-0.101944	-0.234247	-1.55656	0.825458	0	-0.897223	-0.515	0.732064	-0.58	1.48
ACTC1	-1.03365	100	100	0	0.749955	0	0.76506	15.75	-0.046	8.40336	-0.003	0
ACTG1	-1.11442	100	100	0	1.41213	0	-1.19697	1.09518	1.32	0	1.05	-1.058
ACTG2	1.6375	100	100	-1.02944	0.374134	0	-0.398125	-0.643352	1.355	0	1.879	-371.206
ACTL6A	1.14928	-0.638442	-0.43615	-0.627592	32.7949	2.15604	0	-0.624374	-0.593	0.612745	-0.945	-0.695
ACTN1	-1.28072	1.01687	-0.177381	-0.152499	0	0.211298	0	1.13186	-0.123	0.68306	-0.113	-0.187
ACTN2	-1.04136	-0.59505	-0.00947867	-0.622113	0	0.0161871	0	0	-1.881	-0.783699	739.056	-1.412
ACTN4	-1.4924	-0.356652	-0.193489	-0.185015	-0.021978	1.18587	-0.307742	1.23618	-0.849	1.08578	-0.676	2.676
ACTR10	1.119	-0.830117	-0.232312	-0.0616638	0	0.388608	0	1.24793	-0.226	0.829187	-0.179	-0.286
ACTR1A	1.04216	-0.520149	-0.12928	-0.463669	0	0.330751	0	1.21364	-0.733	1	-0.615	2.748
ACTR1B	-1.03787	-0.446184	-0.167536	-0.357497	-0.153846	0.601248	0	-0.81241	-0.849	0.791139	1.132	-0.694
ACTR2	-1.3899	-0.79468	-0.236293	-0.390744	0	0.423171	0	-0.309263	-0.439	-0.368324	1.382	-0.527
ACTR3	-1.71811	-0.402977	-0.0669856	-0.508244	-0.461538	0.199367	0	1.0617	-0.79	0.962464	-0.727	1.216
ACTR3B	-1.07288	-0.597809	-0.262911	-0.3	100	0.785047	0	-0.399935	-0.519	-0.426439	1.443	-0.28
ACTR6	1.13078	-0.463435	-0.043978	-0.473567	0	0.104845	0	-0.745786	-0.751	0.740741	1.023	-0.805
ACTR8	-1.05829	-0.586066	-0.406265	-0.0178287	0	2.25953	-0.221476	5.31128	3.659	0	-0.749	1.546
ACVR1	1.05465	-0.896296	1.66667	-2.08052	2.07196	-2.16346	-0.10932	-0.471022	-0.584	0.535045	1.169	-1.336
ACVR1B	3.03148	1.86667	0	100	-8.33333	0	0	2.18056	0.966	0	-0.492	-0.332
ACVR2A	-1.24059	-0.304688	-0.533854	-0.540024	0	-2.32955	-0.0305882	2.15596	-0.446	1.34409	-0.225	-0.453
ACVR2B	-1.0768	-0.439683	-0.547619	0.0467836	0	-5.07353	-0.16805	1.34409	2.273	0	1.58	-0.617
ACVRL1	1.06212	-0.571429	-0.047619	-0.333333	-16.9744	0.0909091	0.22928	0	9747.72	0	9747.72	-9747.72
ACY1	-1.26685	-0.246509	-0.163934	-0.667342	100	1.98529	0	1.18809	-0.118	0.740192	-0.099	-0.103
ACYP1	1.03535	-0.381313	-0.190909	-0.433364	100	1.00265	0	3.30663	3.21	0	-0.866	1.88
ACYP2	1.03429	-0.30137	-0.255708	0	0	5.6	-0.169863	-0.91236	-0.001	-0.479386	-0.001	0
ADA	-1.20706	-0.740741	11.4444	-1.73304	0.0161943	-1.0692	0	-0.149204	-0.157	-0.145054	1.152	-3.403
ADAL	-1.31035	1.99501	-0.142322	-0.386831	-0.458419	0.0768194	0	-0.250099	-0.355	-0.28082	1.558	-0.572
ADAM10	-1.09678	-0.401923	-0.100388	-0.147425	-0.4	0.332925	0	-0.482512	-0.393	-0.4662	-0.757	-0.57
ADAM15	-1.07097	1.01399	-0.247086	-0.166667	0	0.322188	100	2.87868	-0.131	1.75439	-0.045	1.265
ADAM17	-1.15835	-0.325129	-0.0334245	-0.18578	0	0.114583	0	-0.893688	-0.905	0.938086	-0.941	3.28
ADAM18	1.04281	100	100	0	0.69083	0	0.155488	-0.152616	6.383	0	46.323	-4879.57
ADAM19	-1.61971	-0.847811	-0.418182	0.338753	100	0.973354	0	-0.0257732	-0.155	-0.0781983	6.532	-0.298
ADAM23	-1.04184	100	100	-2.27709	0.0197239	-1.21154	0	-0.291308	1.008	0	3.846	-2.468
ADAM28	-1.03421	100	100	0	0.0027571	0	0.484603	0	670.419	0	670.419	-1.104
ADAMTS1	2.48598	100	100	2.68889	1.07339	-1.5	-0.108939	-0.175535	-0.478	-0.309023	2.537	-0.432
ADAMTS12	-1.04934	100	100	0	0.819169	0	2.62342	0	1967.81	0	-0.727	1.123
ADAMTS15	1.03587	100	100	0	0.504122	0	-0.366197	0	22.783	0	22.783	-0.034
ADAMTS17	1.07811	100	100	-1.07819	0.646869	0	-0.610051	-0.089172	-0.006	-0.0478263	-0.07	-0.013
ADAMTS4	-1.08702	100	100	0	0.153846	0	-0.0276008	-0.08	-0.578	-0.286205	7.409	-0.628
ADAMTS6	1.29158	100	100	0	0.386623	0	-0.301105	8.68919	11.665	0	1.487	-956.585
ADAMTS9	-1.01146	100	100	-2.15111	2.51099	-1.13043	-0.114035	-0.129464	-0.004	-0.0684322	-0.034	-0.046
ADAMTSL2	1.08887	100	100	-2.22222	0.0136986	0	0.315571	-0.532468	5.879	0	12.257	-3.055
ADAMTSL4	-1.01795	-0.244949	-0.181818	-0.437276	0	2.88	-0.00936431	-0.204904	0	-0.109999	-0.002	-0.002
ADAMTSL5	-1.22235	-0.133333	-0.266667	0	3.69231	-2	-0.152047	3.74667	6.363	0	1.795	-6.955
ADAP2	1.03703	-0.123457	0	-0.296296	0	0	0.560647	12.9451	-0.508	7.57576	-0.04	94.854
ADAR	1.00826	-0.961988	-0.0570175	-0.267267	100	0.0630048	-0.481481	1.15114	1.513	0	1.334	-0.691
ADARB1	-1.04873	2.25253	-0.0606061	0	-2.35628	0.0276498	-0.0111684	-0.0130368	4.609	0	189.023	-3.185
ADAT1	-1.17709	1.51323	-0.253968	0.111111	-10.5785	0.201681	0	-0.468552	-0.584	0.538213	1.156	-0.5
ADAT2	1.11462	-0.927083	-0.361111	-0.596938	0	0.638037	0	1.10349	-0.099	0.620347	-0.1	-0.107
ADCK1	-1.05593	1.29705	-0.258503	0.547945	-0.153846	0.248908	0	-0.893631	-0.147	0.532198	-0.182	-0.667
ADCK2	1.16405	2.97222	3.66667	-1.272	1.21179	-5.28	0	1.08441	0.976	0	-0.955	10.827
ADCK4	-1.15885	-0.408324	-0.129564	-0.594059	0	0.464789	0	2.80308	4.647	0	1.842	-0.734
ADCK5	-1.36787	1.09028	-0.127976	-0.164384	-2.43846	0.13299	0	3.27029	8.58	0	2.916	-12.987
ADCY1	-1.00828	100	100	0.54321	7.68151	-4.5	0	1.91837	1.027	0	-0.6	-0.038
ADCY3	-1.00594	-0.564103	-0.102564	-0.017094	2.46154	0.222222	0	1.37794	4.629	0	3.73	-1.396
ADCY6	-1.16077	-0.353909	-0.0987654	-0.259259	100	0.387097	-0.317073	2.98519	-0.775	2.079	-0.257	-0.228
ADCY7	-1.03568	0	0	0	10.3736	0	-0.14435	-0.520134	-0.585	0.515996	1.252	-0.208
ADD1	-1.08938	-0.940351	-0.0707152	-0.39899	0	0.081316	0	1.47902	-0.481	1.05152	-0.329	-0.663
ADD2	1.40661	100	100	8.52778	0.743482	0	-1.17183	0	163.57	0	-0.267	-0.005
ADD3	-1.22321	1.83333	1.03571	-2.64286	1.45479	1.29851	0	1.91501	2.889	0	1.525	-2.89
ADH5	1.78767	-0.76169	-0.415058	0.0614588	2.37762	1.1974	0	1.83076	1.588	0	-0.858	-0.446
ADI1	-1.51995	-0.761747	-0.217579	-0.268007	0	0.399837	0	-0.98969	-0.638	0.843882	-0.644	2.584
ADIPOQ	-1.01151	100	100	0	0.260584	0	0.266045	6.66667	1.143	0	-0.162	3.918
ADIPOR1	-1.46286	-0.647861	-0.137465	-0.178068	-1.38462	0.269331	-1.44444	1.19645	1.119	0	1.004	-1.006
ADIPOR2	-1.32508	1.12261	-0.500639	-0.0736508	100	0.804928	0	-0.511526	-0.759	0.609385	1.511	-1.466
ADK	1.24098	1.12686	-0.272966	-0.185185	100	0.319672	0	-0.894886	-0.402	0.669792	-0.467	-0.727
ADM	-1.03607	3.77778	0	100	-2.26971	0	-0.0906061	2.12478	1.409	0	-0.691	-0.282
ADM2	-1.02371	0	0	0	-0.102564	0	-0.219966	2.82972	-0.385	1.64474	-0.151	-0.088
ADNP	1.06626	-0.486185	-0.142604	-0.241331	0.578755	0.415053	0	-0.718405	2.299	0	3.116	-1.262
ADNP2	-1.51833	2.03578	-0.768362	0.296296	-10.1719	0.606241	0	-0.478732	-0.816	0.632511	1.626	-0.101
ADORA2A	-1.09644	100	100	-30.8889	3.03846	-1	0.406584	3.92927	37.515	0	10.62	-7.027
ADORA2B	2.71655	6.12698	-0.0952381	100	-1.96154	0.0157895	-0.207763	1.1571	2.442	0	1.562	-4.202
ADPGK	-1.77585	-0.496441	-0.128134	-0.0323653	0	0.347899	0	1.08015	-0.387	0.788644	-0.36	-0.793
ADPRHL2	-1.09163	-0.571268	-0.306397	0.235897	0	1.15678	-0.071066	1.2991	1.067	0	-0.913	2.128
ADRA1A	-1.01717	-0.222222	0	0	-0.117647	0	0.0285322	-0.456667	-0.897	0.632111	2.025	-1.273
ADRB2	2.88525	-0.166667	0	0	0	0	-0.457454	0	2672.3	0	2672.3	-0.984
ADRBK1	-1.3484	-0.619096	-0.107034	0.100443	0	0.209025	0	1.43772	-0.252	0.863558	-0.194	-0.206
ADRBK2	1.07066	100	100	0	1.6537	0	0.401583	-0.649213	-0.647	0.674309	-0.933	-0.543
ADRM1	-1.04621	-0.6875	-0.395833	0.166667	100	1.35714	-0.0791717	-0.928643	-0.754	0.811688	-0.884	1.109
ADSL	-1.21502	-0.771777	-0.158908	-0.504078	100	0.259284	0	1.29674	1.265	0	-0.996	-0.658
ADSS	-2.01386	-0.813499	-0.366978	-0.24139	0	0.82186	0	-0.179099	1.591	0	9.833	-0.923
AEBP2	1.23866	-0.373898	-0.010582	-0.0337553	0	0.0291262	-0.0288889	-0.551454	2.014	0	3.319	-0.492
AES	1.02984	-0.509981	-0.445198	-0.624031	100	6.87209	-0.00598527	1.2072	-0.679	0.91659	-0.625	-0.036
AFAP1	-1.05425	-0.246914	-0.888889	0	0	-1.38462	0	-0.456248	-0.96	0.712251	1.795	-4.006
AFAP1L1	1.0174	100	100	-2.57143	7.77582	0.113924	-0.316479	-0.0384347	-0.844	-0.386399	14.291	-3.022
AFF1	1.07257	-0.391069	-0.045977	-0.275132	0	0.133231	0	-0.201113	4.826	0	21.209	-4.711
AFF4	-1.02579	-0.496981	-0.288043	-0.139623	10.7692	1.37861	0	-0.354839	-0.223	-0.315956	-0.583	-0.553
AFG3L2	-1.09797	-0.677128	-0.290043	-0.126621	100	0.749301	0	1.54866	-0.716	1.17647	-0.476	-0.934
AFMID	-1.01755	-0.295731	0	-0.406041	0	0	0	-0.5733	-0.391	-0.472813	-0.735	-0.967
AFTPH	-1.18243	-0.341629	-0.135455	-0.361036	0	0.656992	0	1.19256	4.256	0	3.802	-3.32
AGA	-1.73475	15.1111	19.3333	-1.90643	0.323077	-4.57895	0	69.15	39.424	0	-0.637	-0.69
AGAP1	-1.04334	-0.144604	-0.111643	-0.618827	100	3.3871	0	-0.448536	-0.803	0.571429	1.977	-0.932
AGAP3	-2.25041	-0.96449	-0.934708	0	100	31.3846	-0.0570858	-0.547663	-0.456	-0.59453	-0.658	-0.381
AGBL3	-1.02387	-0.17094	0	53.6667	0	0	0	0	9.359	0	123.443	-6.772
AGBL5	-1.01791	-0.611111	-0.25	0	0.846154	0.692308	0	1.18068	1.229	0	-0.897	-0.306
AGER	-1.07118	100	100	0	0.253421	0	0.595687	4.94383	-0.049	2.6178	-0.011	-0.118
AGFG1	-1.14614	-0.480204	-0.165298	-0.288857	-2.84615	0.524913	0	-0.529361	-0.383	-0.447227	-0.776	-0.251
AGFG2	1.00722	-0.840108	-0.764228	-0.333333	0	10.0714	0.181856	1.08914	-0.12	0.620732	-0.122	-0.166
AGGF1	-1.22001	-0.457761	-0.208073	-0.216489	0	0.833333	0	1.64989	1.366	0	-0.836	2.114
AGK	1.08071	100	100	-1.19192	0.853846	0.1875	-0.045977	1.48543	-0.217	1.07759	-0.128	-0.27
AGL	-1.37314	-0.905051	-0.0727273	-0.319444	0	0.0873786	0	-0.5308	1.794	0	3.431	-17.445
AGPAT1	1.03426	-0.779915	-0.317308	0.028169	0	0.685912	0	1.9558	-0.417	1.20337	-0.236	-0.104
AGPAT3	-1.63812	-0.0592593	-0.177778	-0.205128	0	-1.5	-0.518116	-0.0897833	-0.89	0.41806	11.036	-2.507
AGPAT4	-1.65671	1.01389	4.91667	-1.01337	3.66864	-1.25979	-0.237082	0	20.06	0	20.06	-0.013
AGPAT5	-1.96081	-0.483532	-0.17633	-0.20073	-0.894231	0.573987	0	1.02431	-0.596	0.909091	-0.527	-0.307
AGPAT6	-1.03763	-0.743736	-0.363919	-0.498629	0	0.958144	-0.0128968	-0.810074	1.104	0	1.252	-1.899
AGPS	-1.10202	-0.556944	-0.190652	-0.321291	-11.8077	0.520494	0	-0.575758	1.868	0	3.275	-2.103
AGTPBP1	-1.31952	-0.406393	0	-0.766214	0	0	0	-0.480865	-0.246	-0.481	-0.38	-0.059
AGTRAP	-2.11769	2.08648	1.05128	-8.44444	0.934911	1.01554	-0.125705	1.20052	2.489	0	2.296	-0.641
AGXT2L1	1.67182	-0.222222	0	0	-16.5385	0	0.585936	0	9.192	0	4443.12	-11.951
AGXT2L2	-1.09552	1.99316	-0.174359	0.263889	-246	0.0958647	0	15.2082	1.624	0	-0.098	-0.281
AHCTF1	1.0687	-0.454493	-0.125507	-0.232343	0	0.381498	0	-0.7741	-0.214	-0.558971	-0.265	-0.386
AHCY	1.3391	3.43187	-0.528302	0.419753	-2.29222	0.181949	0	2.53273	1.126	0	-0.476	-0.776
AHCYL1	1.049	-0.929923	-0.435197	-0.378364	100	0.879673	-0.61047	1.34248	-0.924	1.23762	-0.633	1.458
AHCYL2	2.30642	-0.483034	-0.341983	-0.0192678	0	2.42453	-0.0904453	2.85011	-0.72	1.79533	-0.281	-0.237
AHDC1	-1.0316	-0.148148	-0.128655	0.355556	100	6.6	-0.499064	-0.512315	-0.476	0.466853	1.035	-1.914
AHI1	1.03056	100	100	-3.90476	1.22735	-1.09524	0	-0.22723	-0.213	-0.207987	1.039	-0.142
AHR	1.09604	-0.31746	-0.761905	0	100	-1.71429	0	1.42912	-0.704	1.04384	-0.548	-0.138
AHSA1	1.26056	-0.792461	-0.283974	-0.433201	0	0.558468	0	1.11877	1.491	0	1.321	-1.517
AHSA2	-1.04964	-0.63285	-0.289275	-0.152019	0.00904977	0.841957	-0.10932	0	132.002	0	-0.334	-0.037
AICDA	-1.05639	-0.119658	0	-0.333333	0	0	-0.168433	4	17.003	0	4.191	-12.447
AIDA	1.07503	100	100	0	0.688182	0	0.425196	-0.673821	-0.593	0.661376	-0.834	-0.448
AIF1L	-1.13268	-0.772313	-0.0874317	-0.236111	100	0.12766	0	-0.705412	1.276	0	1.735	-2.931
AIFM1	-1.35081	-0.570109	-0.157431	-0.381867	0	0.381485	0	-0.810787	-0.51	0.669344	-0.651	1.467
AIFM2	-2.00849	2.02469	2.88889	-2.88372	0.400932	-3.34286	-0.188058	2.98927	2.088	0	-0.776	-0.694
AIM1L	-2.56707	-0.287879	-0.0227273	-0.182618	0	0.0857143	0	-0.322063	-0.468	-0.369276	1.564	-4.803
AIMP1	1.16139	1.30621	-0.237748	0.227288	-5.2888	0.222515	0	-0.492935	1.052	0	2.052	-2.626
AIMP2	1.14729	-0.453802	-0.125887	-0.361053	0	0.383899	0	1.15078	1.055	0	-0.935	-0.615
AIP	-1.01398	-0.502515	-0.208505	-0.387023	0	0.709176	0	2.88184	4.464	0	1.281	-1.223
AIPL1	1.07252	100	100	7.16049	0.40441	0	-0.253632	-0.083065	-0.199	-0.127649	2.604	-0.373
AIRE	1.04662	-0.156863	-0.27451	-0.877778	0	-2.33333	-0.158958	1.20541	15.466	0	14.294	-3186.63
AJAP1	-1.05405	-0.222222	0	0	-0.0769231	0	-0.0431177	3.07373	-0.002	1.6129	-0.001	-0.001
AK1	-1.33947	100	100	-1.76304	0	-1.14706	0	-0.639375	-0.24	-0.437637	-0.414	-0.108
AK2	-1.03731	1.22046	-0.409171	-0.473118	0	0.504348	0	-0.84647	-0.531	0.699301	-0.649	-0.974
AK5	-1.11473	-0.777778	0	0	0	0	-0.0336663	1.22396	11.647	0	10.535	-5.478
AKAP1	1.37234	-0.551138	-0.0982746	-0.219042	-0.205128	0.217007	0	1.52396	1.74	0	1.192	-3.818
AKAP10	-1.42293	1.05051	-0.484848	0.488889	100	0.857143	0	1.70367	3.93	0	2.563	-2.733
AKAP11	-1.23489	-0.858388	-0.0653595	-0.477778	100	0.0824176	0	-0.0614769	-0.645	-0.300752	11.676	-0.336
AKAP12	2.25468	-0.685675	-0.259787	-0.286167	-4.69231	0.609989	0	2.38957	5.014	0	2.198	-4.037
AKAP13	-1.97844	1.15344	-0.81746	-0.555556	100	2.43307	0	1.53787	1.26	0	-0.91	-0.38
AKAP3	-1.0013	-0.222222	0	0	0	0	0.168831	0	535.953	0	5005.06	-5005.06
AKAP5	1.01173	0	0	0	-0.0828402	0	-0.307729	-0.116915	1.027	0	8.748	-0.413
AKAP6	1.00489	-0.188889	0	-0.111111	0	0	-0.22807	0	14.334	0	112.906	-112.906
AKAP8	1.4192	-0.495094	-0.102381	-0.389204	-1.04615	0.260702	0	-0.726863	-0.456	0.610874	-0.632	-0.638
AKAP8L	-1.0606	-0.442963	-0.0844444	-0.255095	100	0.235537	0	-0.204437	-0.001	-0.106895	-0.008	-0.004
AKIRIN1	-1.05285	-0.592593	-0.0671835	-0.08	0	0.127869	0	-0.7546	1.747	0	2.332	-0.429
AKIRIN2	1.31894	-0.303398	-0.134479	-0.25228	-0.587413	0.796112	0	-0.730301	3.087	0	4.139	-1.282
AKNA	-1.08921	100	100	-2.83951	2.11817	-3	0	4.85106	8.59	0	1.972	-2.362
AKR1B10	1.00744	3.16667	-0.666667	100	-26.4872	0.266667	0	0	1.156	0	182.231	-1.205
AKR1D1	-1.11966	100	100	0	0.236958	0	-0.316634	-0.315421	-0.93	0.560224	3.138	-2.149
AKT1	-1.0029	-0.460753	-0.0691871	-0.38807	-0.307692	0.176693	0	1.41499	-0.14	0.802568	-0.11	-0.252
AKT1S1	1.15447	-0.522551	-0.127985	-0.228388	0	0.324368	0	1.35192	1.631	0	1.244	-1.435
AKT2	-1.24131	-0.759259	-0.181818	-0.243386	0	0.314869	0	1.89282	-0.829	1.41044	-0.454	1.328
AKT3	1.00866	-0.323561	-0.00651466	-0.165884	0	0.0205479	0	0	-0.037	-0.0152451	50.395	-0.037
AKTIP	-2.19923	-0.0897301	-0.0546793	-0.346903	0	1.56	-0.615307	-0.46548	-0.13	-0.307503	-0.3	-0.42
ALAD	-1.95077	-0.792122	-0.131148	-0.413156	0	0.198415	0	-0.821706	-0.197	0.562114	-0.24	3.606
ALAS1	1.1314	-0.60486	-0.140127	0.0184127	0	0.301523	0	-0.611806	-0.43	-0.667557	-0.514	-0.458
ALCAM	1.00737	100	100	-1.1301	8.14392	-1.05	0	2.83082	14.439	0	5.473	-2.145
ALDH16A1	-1.16851	-0.819876	-0.252588	-0.022792	100	0.445255	-0.0880759	2.78557	1.393	0	-0.524	-0.963
ALDH18A1	-1.23783	-0.272894	-0.844322	-0.128655	0	-1.47756	-8.10494	-0.840234	0.938	0	1.212	-0.271
ALDH1A1	-1.03933	100	100	0	0.901207	0	0.122601	52.1314	32.97	0	-0.625	130.93
ALDH1B1	-1.05367	100	100	-0.732323	0.274397	0.0283019	0	4.38662	3.152	0	-0.799	-0.31
ALDH1L2	-2.63384	-0.657407	-0.0277778	-0.111111	-3.16923	0.0441176	-2.75758	0	-0.545	-0.227015	24.783	-0.173
ALDH2	1.19548	-0.862745	-0.461874	-0.697424	100	1.15217	0	5.31238	5.037	0	1.037	-4.068
ALDH3A2	-2.33885	8.03419	-0.820513	100	-2.82947	0.113744	0	1.4081	1.395	0	1.093	-0.878
ALDH3B1	-1.03741	100	100	-0.700855	0.509209	-6	-0.272627	-0.15	-0.652	-0.359324	4.337	-0.475
ALDH4A1	-2.65911	-0.162446	-0.224504	-0.58033	0	-3.61765	-0.279466	1.88997	-0.241	1.0929	-0.142	-0.109
ALDH5A1	-1.1806	-0.62963	-0.111111	0	1328.62	0.214286	-0.464062	1.13845	-0.537	0.821693	-0.524	-0.757
ALDH6A1	-1.26853	-0.195516	-0.029401	-0.335565	0	0.176991	0	1.15911	1.232	0	-0.944	1.002
ALDH7A1	-1.64486	-0.65812	1.01282	-3.7284	1.55776	-2.85542	0	1.61734	1.663	0	1.052	-0.282
ALDH9A1	1.45748	-0.827662	-0.387852	-0.469136	100	0.881864	-13	3.257	-0.144	1.77936	-0.049	-0.045
ALDOA	-1.03788	-0.582372	-0.481372	-0.449394	0.5	4.76605	0	1.72843	1.201	0	-0.698	1.137
ALDOC	1.10921	100	100	-1.04375	0.153846	-1.48352	0	157.859	15.465	0	-0.109	-0.086
ALG1	1.04599	1.03354	-0.331761	-0.0458781	0	0.472741	0	-0.807051	-0.356	0.609013	-0.45	-0.607
ALG11	-1.14015	-0.0988947	-0.191972	-0.33474	0	-2.0625	-0.875811	-0.625431	-0.277	-0.475964	-0.448	-0.195
ALG13	1.09852	-0.747989	-0.0679178	-0.182139	0	0.0998686	0	2.72526	-1.121	2.51256	-0.32	-0.529
ALG14	1.27124	1.36954	-0.614232	-0.479167	100	0.813223	-0.0153664	-0.404583	-0.187	-0.309885	-0.471	-0.822
ALG2	-1.93209	-0.554652	1.02981	-1.41141	2.60939	-2.1673	0	-0.823706	1.425	0	1.733	-1.019
ALG3	-1.03352	1.00393	-0.268437	-0.743657	100	0.364973	0	1.5505	1.235	0	-0.76	1.138
ALG5	-1.09116	1.83918	1.67544	-1.23961	0.213018	10.2321	0	-0.348281	-0.569	-0.438789	1.645	-3.444
ALG6	-1.3987	-0.815253	-0.366864	-0.146751	100	0.818182	-0.231111	-0.266634	-0.316	-0.311915	1.021	-0.622
ALG9	-1.26927	-0.233005	-0.199719	-0.426629	0	6	-0.188803	-0.151	-0.219	-0.170911	1.604	-0.636
ALK	-1.1369	100	100	0.189815	0	0	0.0835118	0	30.03	0	30.03	-0.488
ALKBH1	1.02682	-0.768769	-0.259459	-0.293742	100	0.509434	0	-0.984531	1.244	0	1.119	-1.429
ALKBH2	1.0089	-0.404295	-0.092437	-0.5501	0	0.296407	0	-0.914088	2.489	0	3.025	-0.706
ALKBH3	-1.11025	-0.409808	-0.0792181	0.205574	0	0.239627	0	3.07901	-0.699	1.9084	-0.252	-0.255
ALKBH4	-1.08942	-0.804678	-0.182456	-0.444444	100	0.293233	0	1.53546	0.99	0	-0.658	-0.665
ALKBH5	1.64305	-0.786045	-0.331349	-0.0101553	100	0.728727	0	1.05796	-0.817	0.962464	-0.767	-0.493
ALKBH7	-1.18712	-0.292115	-0.126728	-0.463597	-0.153846	0.766254	0	3.37293	2.576	0	-0.77	-0.67
ALKBH8	-1.05317	5.46032	-0.285714	100	-4.68549	0.0552147	0	-0.530352	1.484	0	2.275	-1.05
ALMS1	-1.02344	-0.686869	-0.161616	-0.380952	100	0.307692	-0.410982	-0.151708	1.59	0	9.583	-0.758
ALOX12	1.04267	-0.416862	0	-0.120614	0	0	0	5.78319	-0.301	3.15457	-0.058	-0.205
ALOX5	-1.03639	-0.444444	2	0	0.0722611	-1.28571	-0.43044	0	7.152	0	4281.94	-6.526
ALPL	1.28078	1.74366	-0.237385	0.374649	-0.605683	0.157597	0	-0.230544	-0.908	0.509165	4.043	-1.689
ALS2	1.15184	-0.45265	-0.08	-0.242045	0	0.214679	0	1.59978	6.647	0	2.493	-2.033
ALS2CL	-1.11234	2.66667	32.6667	-1.60853	0.871795	-1.08889	0	4.87234	1.56	0	-0.356	2.264
ALS2CR12	-1.13312	100	100	-0.604444	0.067033	0	0.496727	0	-0.06	-0.0249054	30.94	-0.135
ALS2CR4	-1.14335	1.11111	-0.375	-0.0740741	1.34066	0.509434	-2.16667	-0.305959	2.513	0	7.181	-0.684
ALX1	1.11551	100	100	3.08889	0.68028	-1	0	4.23385	0.931	0	-0.244	-0.58
AMACR	-1.32403	6.8	3.84	-2.21799	0.901484	1.2973	0	1.07248	-0.001	0.563063	-0.001	-0.001
AMBP	-1.2163	100	100	0	0.0172188	0	0.0902778	0	98.278	0	98.278	-98.278
AMBRA1	1.00949	-0.61231	-0.117506	-0.298531	0	0.23748	0	2.24439	-0.918	1.60256	-0.439	-0.504
AMD1	1.12791	-0.605983	-0.141026	-0.473531	0	0.303309	0	-0.403576	-0.756	0.541126	1.95	-1.081
AMDHD1	1.69918	100	100	-0.724638	0.329167	0	-0.0240741	0	97.193	0	97.193	-0.106
AMDHD2	-1.09196	1.35865	-0.154712	0.281102	-1.49084	0.128505	0	2.55249	0.924	0	-0.402	2.092
AMFR	-1.31093	-0.557133	-0.117647	-0.28186	0	0.267692	0	-0.839409	-0.482	0.684463	-0.582	15.278
AMHR2	-1.22068	-0.365464	-0.033121	0.062058	0	0.0996593	0	0	4163.57	0	50.154	-4163.57
AMICA1	1.36161	100	100	-0.712418	1.65904	0	0	0	111.816	0	111.816	-0.8
AMMECR1L	-1.01624	-0.378431	-0.105882	-0.154667	0	0.388489	0	-0.6401	-0.904	0.810373	1.215	-0.406
AMN1	-1.09064	-0.508204	-0.00562588	-0.310036	0	0.011194	0	-0.582493	-0.143	-0.36523	-0.273	-0.065
AMOT	-1.48573	-0.433282	-0.0233487	-0.117297	-0.512821	0.0569573	0	-0.490726	1.183	0	2.67	-408.977
AMOTL1	-1.04494	100	100	-9.77778	1.76752	-1.42857	0	3.99161	4.771	0	1.3	-1.023
AMOTL2	1.03411	-0.138599	-0.140147	-0.262738	0	-90.5	-0.230203	-0.970496	1.424	0	1.592	-2.046
AMPD2	-1.07462	-0.140286	-0.886406	0.133333	100	-1.18802	-0.379805	-0.0351114	1.173	0	36.856	-0.259
AMT	-1.36503	2.96296	0	100	-31.3675	0	-0.0318627	3.22882	2.18	0	-0.6	-0.268
AMZ2	1.01634	-0.816837	-0.336746	0.00385357	0	0.701422	0	2.53399	1.187	0	-0.518	-0.437
ANAPC1	1.06142	-0.62217	-0.294629	-0.574095	100	0.899518	0	-0.804689	1.239	0	1.631	-1.074
ANAPC10	1.07393	-0.605023	-0.0299982	-0.172583	-4	0.0521686	0	-0.663063	-0.274	-0.558971	-0.359	-0.338
ANAPC11	-1.08031	-0.472408	-0.18634	-0.0220174	0	0.651384	-0.0361111	2.78993	1.063	0	-0.405	1.029
ANAPC13	-1.0894	1.1762	-0.0769231	0.539265	-11.6538	0.0699761	0	1.50164	-0.139	0.853242	-0.102	-0.157
ANAPC4	-1.25101	1.23306	-0.412698	-0.239674	100	0.503071	-4.33333	-0.558254	-0.844	0.661813	1.588	-0.902
ANAPC5	-1.04853	-0.954545	-0.262626	-0.652974	1.61538	0.379562	-0.309524	-0.786038	-0.639	0.721501	-0.818	-0.579
ANAPC7	1.83896	-0.352991	-0.0358974	-0.345451	-0.443043	0.113208	0	-0.540882	-1.039	0.778816	1.75	-0.988
ANG	-1.0154	100	100	-1.11111	1.14797	0	-0.0963701	29.5238	-0.042	15.3846	-0.002	-0.001
ANGEL1	-1.00887	-0.296296	-0.0111111	-0.387414	0	0.038961	0	1.88045	0.959	0	-0.558	1.639
ANGEL2	-1.14568	-0.486457	-0.167496	-0.603103	0	0.52513	0	1.93803	2.675	0	1.49	-0.593
ANGPT1	-1.06036	100	100	0	0.835564	0	-0.138878	-0.81988	-0.867	0.791766	1.175	-0.753
ANGPT2	-1.00286	-0.222222	0	0	0	0	0	0	1.017	0	222.268	-12.709
ANK2	1.01573	12.6667	1.33333	-1.03823	0.48951	0.117647	-0.177273	71.5556	95.143	0	1.5	-0.541
ANK3	-1.24209	-0.222222	-0.666667	0	0.0769231	-1.5	-0.128804	9.7395	4.048	0	-0.461	-0.601
ANKFY1	1.01002	-0.705372	-0.122122	-0.294432	100	0.209382	-0.0157863	-0.969643	0.974	0	1.111	-1.202
ANKIB1	-1.12109	1.27632	-0.244328	0.347325	-1.74026	0.236753	0	-0.37122	1.362	0	3.588	-0.735
ANKLE1	-1.04631	-0.400517	-0.0155039	0.716846	0	0.0402685	0	-0.325056	0.95	0	3.144	-0.06
ANKLE2	-1.07913	-0.558225	-0.285285	-0.0255255	100	1.04523	-0.338366	1.57327	1.637	0	1.096	-1.711
ANKMY2	-1.1219	1.51605	-0.118519	0.155556	-1.08881	0.0848057	0	-0.875514	2.078	0	1.47	-3.304
ANKRA2	-1.16729	-0.495726	-0.358974	-0.444444	100	2.625	-3.53086	2.94118	4.234	0	1.599	-1.216
ANKRD1	1.24994	100	100	0	0.967405	0	0.169623	-0.706109	-0.384	0.531067	-0.605	664.005
ANKRD10	1.14872	-0.355279	-0.0145153	-0.274464	0	0.0425963	0	1.6637	1.197	0	-0.678	-0.383
ANKRD11	1.07342	2.41237	1.75258	-1.38485	0	2.65625	0	-0.77722	1.863	0	2.557	-0.373
ANKRD12	-1.33329	-0.552047	-0.140351	0.343434	0	0.340909	-0.0710383	-0.620888	-0.806	0.706215	1.269	-0.713
ANKRD13A	1.2302	-0.437896	-0.111943	-0.381729	-36.4615	0.343431	0	-0.302218	-0.426	-0.349406	1.443	-4.236
ANKRD13C	-1.04625	-0.335297	-0.045349	-0.400284	-9.17949	0.156404	0	-0.550703	-0.452	-0.530504	-0.77	-0.566
ANKRD13D	-1.34392	100	100	-0.232804	0.157509	-1.15385	-0.0693333	1.20409	0	0.665779	0	0
ANKRD16	-1.40876	-0.845275	-0.124611	-0.69697	100	0.172911	0	-0.215972	-0.775	0.438212	3.924	-1.88
ANKRD17	1.05632	-0.430876	-0.108151	-0.352058	-0.637363	0.33512	0	-0.636156	-0.976	0.805802	1.425	-1.267
ANKRD26	-1.16312	-0.338624	-0.010582	3.75439	0	0.0322581	0	1.36479	1.098	0	-0.84	2.039
ANKRD27	-1.16989	4.90909	3.39394	-0.817978	2.05769	2.24	0	-0.830239	-0.093	-0.47824	-0.123	-0.044
ANKRD28	1.03789	-0.904585	-0.407683	-0.587302	0	0.820449	-0.296296	-0.4012	1.59	0	4.387	-0.902
ANKRD32	-1.16524	3.9798	2.54545	-3.6746	0.404396	1.77465	0	-0.317532	-0.494	-0.414079	1.383	-0.308
ANKRD33B	1.05555	6.5641	2.71795	-6.59259	-0.0362637	0.706667	0.0108605	-0.443269	-0.112	-0.306373	-0.252	-0.241
ANKRD34A	1.05569	100	100	0	0.235635	0	-0.143348	0	6897.14	0	6897.14	-23.237
ANKRD37	-1.11761	-0.654719	-0.09319	-0.468254	0	0.165957	0	0	-0.124	-0.0516796	653.133	-0.136
ANKRD39	-1.11345	1.2321	-0.422222	-0.648148	100	0.521341	0	1.4143	-0.781	1.06952	-0.611	1.045
ANKRD40	-1.15857	-0.34058	-0.0978261	-0.329883	0	0.402985	0	-0.980188	-0.739	0.845309	-0.802	-0.474
ANKRD46	-2.15414	-0.691358	-0.632099	-0.70202	100	10.6667	-0.135417	1.25344	-0.831	1.01523	-0.724	-0.552
ANKRD49	-1.37863	-0.888112	-0.314685	0.265645	100	0.54878	0	-0.263855	-0.947	0.559597	3.351	-0.968
ANKRD5	1.04102	100	100	0	0.0296198	0	-0.413131	-0.961417	-0.013	-0.522193	-0.014	-0.005
ANKRD50	2.30305	-0.60454	-0.0645161	-0.403509	100	0.119469	-93.1667	-0.0723341	1.296	0	19.818	-0.329
ANKRD52	-1.0602	-0.690598	0	0.176638	0	0	-2.88889	0	38.183	0	-0.725	-0.071
ANKRD54	1.27773	-0.797297	-0.72973	-0.269841	0	10.8	0	2.66858	1.105	0	-0.457	1.273
ANKRD55	1.13117	100	100	-0.963696	0.00216685	-1	0.0297256	53.2388	113.248	0	2.358	-8412.42
ANKRD6	-1.20418	-0.360836	-0.178218	-0.214559	100	0.975904	-0.254902	1.61881	-0.348	1.01626	-0.233	11.303
ANKRD9	-1.21604	-0.206222	-0.0426667	-0.37037	0	0.26087	0	20.8	4.095	0	-0.235	24.356
ANKS3	1.00937	-0.585702	-0.27907	-0.339181	0	0.910112	-71.5	1.31808	-0.582	0.934579	-0.49	1.299
ANKS4B	-1.02883	-0.333333	0	0	-1.69231	0	0.154561	-0.344595	28.012	0	78.397	-14.988
ANKZF1	1.10049	-0.908093	-0.11797	0.0652174	0	0.149306	0	1.46646	2.843	0	1.473	-2.948
ANLN	1.00751	-0.405569	-0.117452	-0.344653	0.0512821	0.407656	0	-0.34702	-0.709	0.502513	2	-3.36
ANO1	-1.05161	-0.111111	0	0	-0.307692	0	0.433333	-0.666667	-0.344	0.49334	-0.573	3.07
ANO10	-1.53188	-0.312757	-0.0246914	0	100	0.0857143	-0.0262626	-0.948469	-0.686	0.783699	-0.804	-0.431
ANO4	-1.01333	100	100	-8.88889	1.72867	0	0.137724	-0.644444	-0.01	-0.337838	-0.017	-0.016
ANO6	1.04304	-0.657952	-0.869281	0	100	-4.1134	0	1.7326	-0.555	1.14416	-0.355	1.074
ANP32A	-1.03418	1.33333	1.71491	-1.62995	1.582	-4.49425	0	-0.438973	-0.773	0.571429	1.806	-0.247
ANP32B	1.35816	-0.795784	-0.326369	-0.209471	-6.46154	0.695269	0	-0.876575	-0.693	0.784929	-0.815	2.088
ANP32E	-1.06691	-0.569498	-0.151884	-0.115631	-1.04615	0.363694	0	-0.820148	1.374	0	1.446	-0.801
ANPEP	-1.1001	1	0	0.0952381	-35.0385	0	-3.66092	-0.727635	-0.392	0.556174	-0.582	2723.9
ANUBL1	1.17877	-0.37037	-0.111111	0	100	0.428571	-0.139785	-0.247136	-0.612	-0.384911	2.744	-0.184
ANXA11	-1.26857	1.44444	0	100	0	0	-0.648526	-0.710889	-0.334	0.560224	-0.462	1.669
ANXA3	-3.17525	-0.0218369	-0.00128452	-0.597772	0	0.0625	-0.0723831	-0.886643	-0.546	0.735835	-0.627	94.572
ANXA4	-1.67965	-0.8	1.07586	-0.72043	0.685315	-3.9	-0.554264	1.18905	-0.298	0.751315	-0.277	-0.246
ANXA5	-1.20651	-0.325397	-0.595238	0	0	-2.20588	-0.908434	-0.939978	-0.381	0.674764	-0.431	-0.84
ANXA6	-1.52524	2.06397	1.74747	-1.08153	2.57692	5.52128	0	1.37835	-0.132	0.846024	-0.097	-0.23
ANXA7	-1.37861	-0.542556	-0.0939647	-0.341766	-0.021978	0.209466	0	-0.967514	-0.813	0.860585	-0.908	1.387
ANXA8	-2.19286	-0.592593	-0.222222	0	100	0.6	-0.0397554	-0.417277	-0.147	-0.317158	-0.336	1264.19
AOC3	1.15279	-0.205128	0	1	0	0	-0.0484171	0	2.491	0	96.042	-0.145
AOX1	-1.74159	100	100	0	1.1495	0	0	0	3.943	0	745.069	-745.069
AP1AR	1.06648	-0.788923	-0.202634	-0.421805	100	0.345622	0	-0.307275	1.738	0	6.03	-1.727
AP1B1	-1.52554	-0.252767	-0.0484728	-0.282171	-1.38462	0.23727	0	1.46176	1.656	0	1.111	-2.581
AP1G1	1.28148	-0.411628	-0.0596899	-0.636053	0	0.169604	0	-0.459201	-0.897	0.621118	2.114	-1.157
AP1G2	-1.18612	3.33333	1.75758	-1.05912	3.56177	1.11538	-0.131196	3.65574	1.211	0	-0.368	-0.295
AP1M1	-1.00843	-0.438585	-0.187068	-0.173635	0	0.74376	0	3.77709	7.114	0	2.07	-1.745
AP1M2	-1.19181	-0.27839	-0.0458884	-0.439607	0	0.197368	0	2.52127	2.76	0	1.213	-2.363
AP1S1	-1.00001	-0.332427	-0.118305	-0.307523	-0.115385	0.552514	0	9.25552	8.2	0	-0.935	5.39
AP1S2	1.25898	-0.602469	1.03704	-0.136752	0.181538	-2.38636	-17.3333	0	2.559	0	1036.63	-0.129
AP1S3	-1.40817	-0.378601	-0.0246914	-0.541667	0	0.0697674	0	-0.242457	-0.52	-0.349284	2.284	-0.147
AP2A1	-1.32747	1.0551	-0.178862	-0.301587	100	0.204124	-0.33657	1.4484	-0.28	0.93985	-0.198	-0.797
AP2A2	-1.13913	-0.20564	-0.0927791	-0.416544	0	0.822064	0	-0.583777	-0.109	-0.353357	-0.207	-0.086
AP2B1	-1.39471	-0.571356	-0.20948	-0.462762	0	0.578873	0	1.37931	-0.932	1.19474	-0.674	1.011
AP2M1	-1.42615	-0.308601	-0.126246	-0.390947	0	0.692308	-0.0218855	1.16746	-0.924	1.06157	-0.797	1.175
AP2S1	-1.10977	-0.736865	-0.286026	-0.359518	-3.07692	0.634429	0	1.68476	-0.76	1.35135	-0.428	-0.875
AP3B1	-1.80626	1.51562	-0.490015	-1.93043	-5.40559	0.477783	0	-0.602643	1.189	0	1.874	-2.01
AP3D1	-1.30302	-0.571389	-0.308137	-0.366403	0	1.1705	0	1.12261	1.173	0	1.087	-1.445
AP3M1	-1.43255	-0.53836	-0.0661376	-0.250743	100	0.140056	0	-0.493475	1.532	0	3.421	-1.416
AP3M2	1.01405	-0.353909	0	-0.564815	0	0	0	2.22787	2.579	0	1.273	-1.126
AP3S1	-1.36146	100	100	-0.671835	0.381197	0	-0.337536	-0.92868	-0.496	0.722022	-0.561	-0.678
AP3S2	-1.29652	-0.544296	-0.355556	-0.203259	0	1.88383	-0.319298	-0.72546	-0.596	0.698324	-0.773	-0.493
AP4B1	-1.27065	-0.889645	-0.133787	-0.372372	0	0.177	0	-0.103858	0.953	0	10.215	-0.104
AP4E1	1.01485	-0.539456	-0.0110847	-0.435705	0	0.020979	0	-0.440741	-0.19	-0.371333	-0.379	-0.454
AP4M1	-1.08285	-0.484375	-0.09375	-0.441623	0	0.24	0	3.13775	1.106	0	-0.358	-0.961
AP4S1	-1.07455	-0.346792	-0.0826291	-0.258981	0	0.312796	0	2.20983	1.437	0	-0.723	-0.662
APAF1	-1.24446	-0.265352	-0.018146	-0.269404	0	0.0734043	0	-0.163743	2.04	0	12.666	-0.59
APBA2	1.04988	-0.266667	0	0	1.78205	0	-0.0333333	0	90.915	0	90.915	-0.198
APBA3	-1.03309	-0.548611	-0.0357143	-0.425406	0	0.0696325	0	-0.482888	-1.117	0.788644	2.019	-0.969
APBB1	1.0225	5.46222	-0.92	100	-2.80539	0.202544	0	-0.00570299	0	-0.00299193	-0.013	0
APBB2	-1.25726	-0.361702	-0.148936	0.184397	0	0.7	0	2.36377	2.775	0	1.289	-1.161
APBB3	-1.10645	1.85185	-0.888889	0	0.641026	0.923077	-0.0349462	1.63167	-0.001	0.856164	-0.001	0
APC	-1.39613	-0.260536	-0.0811359	-0.41477	0	0.452261	0	-0.931411	-0.214	0.617284	-0.236	-0.123
APCS	-1.00315	100	100	0	0.214028	0	0.0748971	0	89.251	0	89.251	-89.251
APEH	-1.29868	8.14074	4.62222	-1.09509	3.20378	1.31368	-0.62055	-0.969383	1.737	0	1.75	-0.686
APEX1	1.07239	1.07613	-0.396071	-0.356961	4.30769	0.582408	0	1.48571	1.433	0	-0.932	1.253
APEX2	1.0134	-0.336675	-0.0927318	-0.375104	0	0.380137	0	2.67241	0.968	0	-0.376	-0.603
APH1B	-1.10064	-0.0740741	0	0	0	0	1.57576	1.21429	-0.064	0.626174	-0.06	0
API5	1.07364	-0.912099	-0.247407	-0.215626	100	0.372214	-0.025641	-0.717266	-0.417	0.609013	-0.56	-0.531
APIP	1.07632	-0.81531	-0.0847269	-0.274888	100	0.115972	-10.1833	1.61632	-0.993	1.37552	-0.601	-0.554
APITD1	1.013	-0.371137	-0.0938578	-0.562453	-39.6154	0.338496	0	-0.797539	2.053	0	2.627	-1.534
APLF	-1.06129	1.91614	-0.0503145	0.859259	-2.06294	0.0269663	0	1.38693	-0.005	0.728332	-0.004	-0.008
APLNR	-1.04322	100	100	0	1.30376	0	0.619048	0	1319.89	0	1319.89	-1319.89
APLP2	-1.45007	-0.988849	-0.223013	-0.179718	100	0.291202	-1.29167	1.1215	1.02	0	-0.916	3.133
APOA1	1.06318	-0.16092	-0.00766283	-0.39039	0	0.05	0.288889	31.2031	14.655	0	-0.491	171.861
APOA1BP	-1.00318	1.06465	-0.254997	-0.463516	0	0.314947	0	1.42384	-0.323	0.937207	-0.235	-0.194
APOBEC2	1.02001	100	100	-1.45029	0.762753	0.133333	-0.433008	15.3544	-0.006	8.06452	0	-0.061
APOC2	-1.10734	-0.344086	0	-0.429293	0	0	-0.0193452	20.4247	39.661	0	2.156	-19284.6
APOC4	1.00167	100	100	0	0.651596	0	0.284281	0	1.871	0	64.605	-64.605
APOE	-1.04691	2.21379	1.93899	-0.382429	2.40559	7.05596	0	98.7621	108.708	0	1.223	-1.941
APOL6	-1.0171	100	100	20.2222	0.733333	-1	0.383887	0	1.668	0	105.134	-1.052
APOO	-1.08685	1.11111	0	100	-5.56643	0	-0.0439418	1.14885	-0.431	0.841043	-0.38	-0.129
APP	-1.56546	1.73333	3.2	-1.23333	0.643875	-2.18182	-3.9	-0.793544	-0.393	0.582411	-0.547	-0.313
APPBP2	1.01749	-0.56654	-0.135192	-0.440171	0	0.313418	0	0	2.011	0	2494.08	-0.804
APPL1	-1.37029	-0.770591	-0.25539	-0.0179669	0	0.495708	0	-0.91323	-0.691	0.807754	-0.776	1.364
APPL2	1.49074	10.7778	1.33333	-1.55556	0.778281	0.141176	-0.306785	-0.271148	-0.88	-0.605327	2.152	-1.604
APRT	1.04781	-0.525347	-0.104375	-0.163163	-0.516484	0.247938	0	1.57009	-0.772	1.32626	-0.448	-0.554
APTX	-1.04182	-0.409319	-0.23871	-0.666667	0	1.39916	-0.315926	1.26213	-0.311	0.807754	-0.268	-0.483
AQP3	-1.14847	-0.83033	-0.036036	0.0043573	0	0.0453686	0	-0.727348	-0.627	0.65445	-0.931	29.93
AQP6	-1.07617	100	100	0	1.314	0	-0.428986	-0.201557	1.073	0	5.201	-1.088
AQR	1.13543	-0.649802	-0.252976	-0.59385	100	0.6375	0	-0.378109	-0.621	-0.483325	1.61	-0.769
ARAF	-1.43222	-0.531155	-0.389542	-0.59887	0	2.75077	-0.342481	1.8968	-0.277	1.11111	-0.162	-0.379
ARAP1	1.10406	-0.687339	-0.48062	-0.658869	0	2.325	-2.91515	3.32982	3.277	0	-0.97	1.415
ARCN1	-1.23961	-0.74846	-0.311026	-0.421792	0	0.711025	0	-0.682221	-0.79	0.759301	1.072	-1.445
ARF1	-1.5184	-0.95821	-0.356506	-0.134089	0	0.592495	0	-0.972283	-0.947	0.974659	-0.952	1.939
ARF3	1.16562	-0.779605	-0.194818	-0.106122	0	0.333144	0	-0.958128	1.955	0	1.964	-1.438
ARF4	-1.20165	-0.828172	-0.426049	-0.346292	0	1.0595	0	-0.904301	-0.857	0.869565	-0.975	-0.703
ARF5	2.45896	-0.285714	-0.571429	0	3	-2	-6.65854	2.24467	1.47	0	-0.702	1.16
ARF6	-1.05526	-0.513963	-0.165266	-0.381453	-0.589744	0.473953	-8.66667	-0.63102	-0.699	0.681663	1.044	-1.93
ARFGAP2	-1.10484	-0.541985	-0.129771	-0.163786	0	0.314815	0	-0.512377	-0.566	0.544662	1.07	-1.522
ARFGEF2	-1.34339	-0.548759	-0.0881935	-0.0902778	0	0.191489	0	-0.61316	2.825	0	4.107	-7.697
ARFIP1	-1.27312	-0.650047	-0.317664	0.329749	0	0.955714	0	-0.786911	-0.836	0.783085	1.121	-1.189
ARFIP2	-1.28867	-0.355859	-0.230828	-0.0121404	0	1.84615	-0.404708	-0.544908	0.915	0	1.839	-1.569
ARFRP1	-1.09434	-0.655201	-0.255528	-0.678319	0	0.639344	0	1.10641	-0.604	0.953289	-0.503	-0.746
ARG2	2.34531	-0.165884	-0.00938967	-0.155556	0	0.06	-0.182299	1.93974	1.542	0	-0.705	-0.272
ARGLU1	1.24992	-0.501077	-0.144039	-0.245614	-0.8	0.403428	0	-0.657836	2.267	0	2.849	-0.731
ARHGAP1	-1.40464	-0.405311	-0.0964361	-0.302077	0	0.312217	0	1.35525	1.371	0	1.115	-1.469
ARHGAP10	1.00168	-0.289655	-0.045977	0.319088	0	0.188679	0.0338542	-0.626734	-0.322	-0.510204	-0.501	4.23
ARHGAP11A	-1.05744	-0.387175	-0.0344778	-0.271087	0	0.0977547	0	-0.477219	1.007	0	2.319	-1.091
ARHGAP12	1.14577	-0.219599	-0.372119	-0.663596	0	-2.4398	-0.277525	-0.374284	1.305	0	3.72	-1.687
ARHGAP17	-1.02738	2.39506	-0.87963	0.296296	-1.05789	0.580448	0	2.70155	1.028	0	-0.423	-0.324
ARHGAP18	-4.3161	-0.171429	-0.00200501	-0.13267	0	0.0118343	0	-0.406506	-0.155	-0.292312	-0.397	2.347
ARHGAP19	-1.15277	-0.509704	-0.268714	-0.104536	100	1.11504	0	-0.883481	2.19	0	2.729	-1.178
ARHGAP21	1.00197	-0.456337	-0.170466	-0.347277	-14.7692	0.596302	0	-0.170547	-0.654	-0.375516	3.702	-5.701
ARHGAP23	1.06116	1.81481	-0.277778	-0.222222	-0.769231	0.180723	-0.0541667	-0.679306	-0.368	0.581734	-0.502	1.906
ARHGAP26	-1.15891	1.04762	0	0.888889	0	0	-1.07478	-0.881508	1.375	0	1.608	-0.401
ARHGAP27	-1.00075	-0.388889	1	0	1.4359	-1.63636	-0.434168	0	130.237	0	-0.506	-0.079
ARHGAP28	-1.08852	-0.857143	2.28571	-1.10145	0.00375234	-1.6	0	1.69126	1.295	0	-0.851	-0.201
ARHGAP5	1.08436	-0.636618	-0.0943396	-0.272401	0	0.173969	0	-0.390062	1.69	0	4.426	-2.015
ARHGDIA	-1.16784	-0.596751	-0.348272	0.0809563	-10.3692	1.40162	-0.327424	2.38774	-0.868	1.68634	-0.382	1.563
ARHGDIB	-1.07203	-0.148148	0	0	0	0	0	3.2599	-0.014	1.71821	-0.005	32.568
ARHGEF1	-1.05654	-0.466346	-0.107372	-0.534653	0	0.299107	0	1.45115	1.356	0	-0.953	-0.819
ARHGEF10	-1.03546	100	100	-2.05556	0.520147	-1.2	0	3.2227	-0.627	1.95312	-0.216	-0.017
ARHGEF11	-1.04008	-0.25	-0.0833333	0.166667	0	0.5	-0.940789	0	103.275	0	1332.61	-1.873
ARHGEF12	-1.50651	-0.602712	-0.250152	-0.260697	0	0.709529	0	-0.948221	1.616	0	1.737	-0.961
ARHGEF15	1.0625	100	100	-1.43434	2.00754	0.290323	-0.0473588	0	39.488	0	39.488	-0.13
ARHGEF16	-2.0333	-0.488889	-0.0296296	0.900585	0	0.0645161	0	-0.289593	4.283	0	14.7	-3.025
ARHGEF18	-1.24691	1.14521	-0.623762	-0.351351	100	1.1962	0	3.63799	6.289	0	1.921	-2.88
ARHGEF19	1.00111	1.20702	0	0.261111	-1.84615	0	0	2.01835	-0.008	1.05932	-0.005	0
ARHGEF2	1.69018	2.18638	-0.860215	100	-7.98263	0.648649	-0.254902	2.24149	2.155	0	1.017	-0.5
ARHGEF3	-1.37666	-0.412593	-0.0966667	-0.644918	0	0.305979	0	-0.961147	-0.009	-0.50813	-0.01	-0.011
ARHGEF5	-1.41384	-0.0148148	-0.017094	-0.459096	0	-7.5	-0.271166	-0.602632	-0.374	0.482625	-0.667	-0.037
ARHGEF7	1.10459	1.47009	0	0	-0.510289	0	0	-0.446546	0.945	0	2.302	-0.927
ARHGEF9	1.37857	100	100	-0.580431	1.96842	0	-0.0247014	-0.615385	-0.014	-0.327011	-0.025	0
ARID1A	1.11494	-0.460173	-0.122842	-0.41245	-2.09231	0.364157	0	-0.755861	-0.451	0.611247	-0.622	-0.624
ARID1B	-1.01129	-0.921368	-0.223077	-0.289899	0	0.319461	-26.963	-0.990503	-0.782	0.855432	-0.861	-0.23
ARID2	-1.04821	-0.461672	-0.228013	-0.222942	-1.15385	0.975836	0	-0.507394	-0.737	0.576369	1.596	-0.792
ARID3A	-1.91308	-0.0895062	-0.152778	-0.431746	0	-2.41463	-0.145564	1.87269	-0.453	1.57978	-0.19	-0.589
ARID3B	1.12085	1.71429	1.30736	-0.188552	1.94332	3.21277	0	1.32978	-0.664	1.02354	-0.519	-0.207
ARID4A	1.14808	-0.713306	-0.111111	-0.372615	0	0.18451	0	-0.524887	2.17	0	4.593	-0.774
ARID4B	1.08485	-0.29576	-0.107294	-0.695203	100	0.569296	-52	-0.417365	-0.609	-0.532481	1.277	-0.136
ARID5A	-1.08711	-0.207156	0	-0.233918	-0.307692	0	0	352.982	3.646	0	-0.011	-0.047
ARIH1	1.1199	-0.384109	-0.085086	-0.147807	0	0.284547	0	-0.338493	-0.712	0.504032	2.002	-0.659
ARIH2	-1.10995	-0.637642	-0.0507937	-0.417355	-0.318681	0.0865533	0	-0.901739	-0.88	0.891266	-0.977	-0.774
ARL1	-1.21015	-0.794152	-0.133333	-0.284967	0	0.20177	0	-0.983767	1.14	0	1.152	-1.686
ARL10	-1.32026	-0.0592593	0	-0.111111	0	0	-0.0257937	0	534.131	0	534.131	-534.131
ARL11	-1.01126	100	100	0	1.06821	0	0.0357704	0	-0.451	-0.188076	128.757	-0.293
ARL13B	-1.12887	-0.930818	1.15723	-0.656168	4.97784	-5.11111	-0.577778	2.70792	4.719	0	1.938	-0.758
ARL15	-1.01648	-0.52801	-0.00185701	-0.378738	0	0.00352941	0	-0.209585	-0.015	-0.133404	-0.068	-0.084
ARL16	-1.15725	1.68992	-0.372093	0.177778	-9.04348	0.282353	0	1.41197	-0.598	1.05485	-0.433	-0.216
ARL2	-1.01793	2.27063	-0.970297	100	-0.794809	0.746193	0	2.32176	-0.575	1.70648	-0.228	-0.413
ARL2BP	-1.08315	-0.792023	-0.017094	0.0222222	-21.5385	0.0220588	0	-0.930334	-0.736	0.865052	-0.769	-0.933
ARL3	1.35711	-0.302624	-0.134003	-0.116743	0	0.794702	-0.0154762	1.93095	1.81	0	-0.96	-0.729
ARL4A	1.02855	-0.438842	-0.0602241	-0.250155	100	0.159063	0	-0.961949	2.224	0	2.569	-0.483
ARL4C	-1.13366	-0.611111	1.66667	-1.45455	0.806546	-1.57895	0	3.52927	7.224	0	2.202	-0.524
ARL4D	1.47521	6.76329	-0.057971	-1.55556	-0.132746	0.00864553	0	-0.872334	1.451	0	1.684	-7.646
ARL5A	-1.70993	-0.369622	-0.291807	-0.0816714	0	3.75	-0.77847	-0.465231	-0.799	0.62422	1.601	-1.518
ARL5B	-1.23423	1.66838	-0.0512821	0.309179	-3.03374	0.0317125	0	-0.149651	2.558	0	12.049	-1.799
ARL6	-1.23192	3.11556	1.2	-0.64994	0.00569801	0.62645	0	1.6447	0	0.863558	0	0
ARL6IP1	-1.32428	-0.667244	-0.34697	-0.328672	4.95385	1.08335	0	-0.443255	1.346	0	3.065	-0.982
ARL6IP4	1.12039	-0.426951	-0.125461	-0.587275	0	0.416138	0	5.49073	2.561	0	-0.511	-0.598
ARL6IP5	1.41663	100	100	-0.324324	2.19145	0.147541	-0.361111	-0.223954	-0.087	-0.160333	-0.41	-0.273
ARL6IP6	1.82126	-0.498385	-0.411294	-0.160409	0.307692	4.72258	-0.418372	1.29625	-1.138	1.36612	-0.744	-0.543
ARL8B	-1.65343	-0.618118	-0.104204	-0.359406	-2.41026	0.202766	0	-0.657884	-1.058	0.856898	1.485	-2.812
ARMC1	1.18854	-0.673039	-0.328091	-0.457135	-0.025641	0.951132	0	-0.649713	-0.647	0.629327	1.05	-1.776
ARMC10	-1.22189	-0.272992	-0.0586767	-0.243699	0	0.273786	0	-0.366271	-0.763	0.521376	2.188	-0.795
ARMC2	-1.08593	-0.777778	0	0	0.823285	0	0	-0.342227	-0.512	-0.392927	1.662	-0.438
ARMC5	-1.06462	1.2073	-0.80597	1.0719	100	2.00826	0	-0.389286	15.87	0	42.843	-2.992
ARMC6	1.18408	1.16255	-0.197531	-0.355556	15.2	0.204691	-0.10932	2.75005	1.303	0	-0.492	-0.634
ARMC7	-1.04527	-0.839793	-0.0775194	-0.0505051	0	0.101695	0	-0.58834	-0.449	0.501253	-0.833	1.549
ARMC8	-1.2973	-0.942112	-0.426337	-0.608133	100	0.826596	0	1.05822	1.139	0	1.164	-0.559
ARMC9	-1.00765	-0.950617	-0.0740741	0	0.724935	0.084507	-0.0148233	0	6737.7	0	6737.7	-1.412
ARMCX2	1.14795	100	100	-1.18333	0.280543	-1.5	0	0	22636.5	0	3.051	-0.486
ARNT	-1.07257	-0.613432	-0.213556	-0.389189	0	0.534056	0	1.48074	-0.771	1.32275	-0.449	-0.463
ARNTL	-1.09713	4.75661	3.01587	-3.50363	1.30885	1.73252	0	0	-0.057	-0.0236362	150.198	-0.056
ARNTL2	1.03878	25.7778	0	100	-16.4396	0	-0.105691	-0.779049	-0.476	0.607165	-0.679	1.202
ARPC1A	-1.30424	-0.326969	-0.145187	-0.120824	-0.461538	0.798687	0	2.83541	1.494	0	-0.515	1.477
ARPC2	-1.35582	-0.513851	-0.170073	-0.183906	-0.940776	0.494716	0	1.41951	1.394	0	-0.999	1.679
ARPC3	-1.17754	-0.385621	-0.192157	-0.19209	0	0.993243	-0.273684	1.59019	1.35	0	-0.891	1.25
ARPC4	1.08679	-0.4099	-0.130633	-0.456044	-1.91124	0.467774	0	2.7292	1.105	0	-0.415	-0.411
ARPC5	-1.47204	-0.511971	-0.110037	-0.081023	-1.27141	0.273769	0	-0.443058	-0.324	-0.41684	-0.67	-0.879
ARPC5L	-1.42954	-0.631613	-0.0827653	-0.340818	-0.307692	0.150798	0	1.19662	1.075	0	-0.906	1.644
ARPM1	1.1977	100	100	0	0.436928	0	-0.645109	5.53634	-0.452	3.09598	-0.091	1.357
ARPP19	-1.22858	-0.864841	-0.281229	-0.0524397	-0.769231	0.481877	0	1.01139	-0.867	0.982318	-0.814	-0.683
ARR3	-1.0629	100	100	0	1.41945	0	-0.435897	0	949.007	0	949.007	-949.007
ARRB1	-2.24188	2.16524	-0.017094	0.442348	-18.0993	0.00795756	0	2.09868	4.056	0	1.523	-5.956
ARRB2	-1.31215	-0.543078	-0.0178253	-0.184769	0	0.0339367	0	2.6519	1.083	0	-0.449	-0.241
ARRDC1	-1.06451	-0.216951	-0.00851581	-0.469447	0	0.040856	0	-0.674731	-0.445	0.539665	-0.733	1.166
ARRDC2	-1.13575	1.08812	0	0.6	-2.2033	0	0	2.25887	4.184	0	2.057	-2.244
ARRDC3	-1.17978	-0.378168	-0.678363	-0.388889	100	-2.25974	0	-0.0804069	-0.66	-0.317158	9.096	-0.865
ARSA	-1.26906	2.09259	-0.111111	-0.666667	-1.7106	0.0560748	0	528.333	287.795	0	-0.641	1.994
ARSK	-1.00613	4.48148	0	100	-13.8042	0	0	-0.592654	1.384	0	2.58	-0.627
ARV1	-1.5177	-0.26501	-0.0372671	-0.0949299	0	0.163636	0	-0.477221	1.125	0	2.604	-1.695
AS3MT	-2.05536	1.86129	-0.29724	0.577441	-0.371041	0.190045	0	-0.716564	1.656	0	2.27	-0.37
ASAH1	-1.77429	-0.521795	-0.163462	-0.310162	0	0.456172	0	-0.51233	-0.162	-0.373274	-0.31	-0.583
ASAP1	-1.0324	-0.575163	-0.542484	-0.462222	100	16.6	-0.0257937	-0.48438	-0.7	0.547046	1.597	-2.234
ASAP2	-1.79708	2.4386	-0.587719	0.111111	-2.68206	0.317536	0	-0.450193	-0.397	-0.459559	-0.789	3.406
ASAP3	-1.04732	100	100	0.381579	0.559829	0.402985	-0.109397	0	5313.48	0	5313.48	-2.577
ASB1	-1.21844	1.28315	1.41935	-5.17949	3.13333	-10.4211	0	3.74922	7.428	0	2.199	-1.989
ASB14	-1.10553	100	100	0	1.01871	0	-8.5119	-0.131387	-0.249	-0.17138	2.158	-37.967
ASB16	1.03647	100	100	0	0.891352	0	0.225577	0	-0.764	-0.318471	26.87	-1.047
ASB3	-1.21854	14.4444	1.5	-1.55556	1.5762	0.11588	0	-0.501971	-0.553	0.506586	1.169	-1.044
ASB6	-1.08787	1.15171	-0.134615	0.320988	0	0.132353	0	1.11765	1.06	0	-0.938	1.129
ASB7	-1.1633	3.37374	-0.19697	0.222222	-2.88051	0.0620032	0	1.00887	-0.852	0.922509	-0.876	-0.355
ASB8	-1.09766	1.09333	-0.4	-0.903637	0	0.576923	0	1.55911	-0.82	1.17925	-0.571	2.695
ASCC1	-1.03017	-0.761377	-0.331254	-0.651988	0	0.77014	-0.00666667	1.01912	1.488	0	1.55	-1.505
ASCC2	-1.10426	-0.434152	-0.112281	-0.532416	0	0.348837	0	-0.699185	-0.373	0.573723	-0.521	-0.599
ASCC3	1.03045	-0.406184	-0.103774	0.595592	0	0.343154	0	-0.573586	1.771	0	3.115	-1.345
ASF1A	1.0361	-0.766294	-0.311918	-0.373514	0	0.686475	0	1.22723	1.7	0	1.072	-0.555
ASF1B	1.17079	-0.681153	-0.658467	-0.416492	-2.61538	29.0241	-0.202475	-0.10929	-0.319	-0.204666	2.594	-0.225
ASGR1	-1.0782	100	100	0	0.365657	0	0.0248044	0	-0.276	-0.114824	38.265	-0.018
ASGR2	-1.0025	-0.222222	0	0	-3.41026	0	0	0	-0.287	-0.119617	390.871	-390.871
ASH1L	1.14921	-0.395633	-0.26975	-0.180791	0	2.14286	-0.226791	-0.374401	1.114	0	3.307	-1.373
ASH2L	1.04281	-0.662028	-0.213945	-0.193561	0.358974	0.477467	0	1.72238	2.567	0	1.321	-1.258
ASL	-1.4534	-0.153562	-0.0642303	-0.463326	0	0.719008	-0.522459	1.20846	2.031	0	1.543	-1.742
ASNA1	-1.0082	-0.486864	-0.0642061	-0.206179	-0.269231	0.15191	0	1.20559	0.988	0	-0.884	1.274
ASNSD1	-1.00822	-0.843216	-0.17962	-0.22792	0	0.270677	0	-0.96651	-0.385	0.699301	-0.416	-0.472
ASPA	1.14696	1.70408	-0.00670017	0.0772947	-1.71941	0.00394737	0	0	6409.71	0	40.374	-6409.71
ASPH	-1.16067	1.96825	5.71429	-6.2963	3.09172	-1.52542	0	1.41547	1.66	0	1.303	-0.666
ASPHD2	1.30374	100	100	-0.876242	0.0431235	0	-0.12037	13.8571	26.761	0	2.138	-0.591
ASPM	1.04018	-0.755287	-0.0785498	-0.0328113	100	0.116071	0	-0.166454	-0.815	0.433276	5.072	-0.83
ASPSCR1	-1.06788	-0.397824	-0.103497	-0.118889	0	0.351637	0	1.40427	1.348	0	1.052	-0.558
ASRGL1	-1.63527	9.51852	1.66667	-0.560847	7.70989	0.212264	-0.361111	1.21169	2.325	0	1.855	-17.913
ASS1	1.01955	-0.152778	-0.0791667	-0.687698	0	1.07547	-0.0196078	1.84104	-0.233	1.54321	-0.094	-0.164
ASTE1	1.07135	-0.786596	-0.354497	0.0483092	0	0.820408	-0.687163	-0.20032	-0.279	-0.222568	1.529	-0.088
ASTN1	1.08407	100	100	0	1.07578	0	-0.0149942	0	22.7	0	22.7	-22.7
ASTN2	-1.16636	100	100	0	0.358776	0	-0.812043	-0.244317	-0.648	-0.407	2.764	-0.506
ASXL1	-1.73397	-0.578	-0.0589872	-0.213097	100	0.113653	-0.565217	1.40594	-0.037	1.01833	-0.022	-0.129
ASXL2	-1.00366	-0.588043	-0.548731	-0.398148	100	13.9583	0	-0.622259	1.706	0	2.371	-1.365
ATAD1	-1.2611	-0.912057	-0.611348	-0.644923	100	2.03302	0	-0.45636	-0.948	0.723589	1.686	-1.207
ATAD2	-1.09683	-0.908869	-0.552632	-0.31362	100	1.5513	0	-0.257777	-0.911	0.548246	3.154	-2.265
ATAD5	-1.03145	-0.226263	-0.1669	-0.60468	0	2.81152	-0.196564	-0.143675	-1.125	0.568182	6.582	-2.044
ATCAY	-1.15645	-0.242424	0	2.66667	-0.285068	0	-1.34628	-0.19755	-0.928	0.498256	4.845	-0.033
ATE1	-1.08267	1.35323	-0.0597015	0.465278	-0.0946746	0.0461538	0	1.37678	1.784	0	1.384	-1.712
ATF1	-1.00842	-0.437582	-0.115686	0.128455	0	0.359391	0	-0.400302	1.176	0	2.974	-1.765
ATF2	-1.02497	-0.607121	-0.202317	-0.387898	-1.23077	0.499788	0	-0.257143	1.881	0	7.949	-0.78
ATF3	2.91336	100	100	6.69565	6.64423	-6.6	0	-0.143674	-0.423	-0.251762	3.262	-0.286
ATF4	1.71257	-0.575914	-0.216332	-0.409961	-0.508876	0.601622	0	1.47165	-0.752	1.1274	-0.538	1.224
ATF5	-1.00072	2.91473	-0.0310078	0.177778	-9.58974	0.0107527	0	-0.810592	-0.638	0.750751	-0.768	3.562
ATF6B	-1.01706	-0.47769	-0.108486	-0.49537	0	0.293839	-0.0422764	-0.153795	-0.07	-0.149948	-0.341	-0.016
ATF7	-1.10234	-0.962963	0	0	0.733333	0	0	-0.658979	1.922	0	3.244	-1.114
ATF7IP	1.61052	-0.426644	-0.0189492	-0.0433333	100	0.0464789	-0.135417	-0.953783	1.306	0	1.387	-0.684
ATF7IP2	-1.01813	-0.187135	-0.0701754	-0.385965	0	0.6	-0.0138889	-0.418477	-0.56	0.453104	1.487	-1.857
ATG10	-1.23372	1.4359	0	0.774194	-4.16346	0	0	-0.464173	1.286	0	2.753	-3.128
ATG12	-1.0156	-0.513148	-0.0496811	-0.187478	0	0.107195	0	-0.701443	-0.882	0.784314	1.235	-0.943
ATG16L1	-1.20026	-0.465487	-0.106169	-0.482685	0	0.295475	0	1.04978	-0.721	0.940734	-0.657	-0.956
ATG16L2	1.07285	-0.37886	-0.00764088	-0.594771	0	0.0205832	0	0	271.125	0	271.125	-0.636
ATG2B	-1.19441	-0.631886	-0.152927	-0.203102	0	0.31929	0	-0.550725	-0.086	-0.344947	-0.162	-0.028
ATG3	1.06516	-0.349841	-0.075	-0.199416	-1.73077	0.272885	0	-0.636677	2	0	3.11	-4.546
ATG4A	-1.10206	1.77778	-0.333333	100	-1.16606	0.230769	-0.0261044	1.02857	-0.879	1.16686	-0.64	35.294
ATG4B	1.05038	-0.602271	-0.0361784	-0.374275	-2.46154	0.063909	0	2.53683	-0.27	1.59744	-0.106	-0.424
ATG4C	-1.09563	7.55556	-0.111111	0	-1.51118	0.0149254	0	-0.850721	-0.906	0.862813	1.088	-0.874
ATG4D	1.02793	-0.45846	-0.100304	-0.409583	-0.461538	0.280057	0	3.54832	1.196	0	-0.369	-0.365
ATG5	-1.26584	-0.728559	-0.255526	-0.249581	100	0.540187	0	-0.810477	2.838	0	3.449	-4.26
ATG7	1.03727	-0.666957	-0.0731071	-0.177209	0	0.123107	0	1.11488	-0.248	0.719424	-0.234	1.157
ATG9A	1.30656	-0.23957	-0.00192758	-0.313837	0	0.00811124	0	1.79576	1.156	0	-0.703	1.575
ATG9B	-1.06927	3.11111	6	-2.42963	0.769231	-2.07692	-0.0541667	-0.0626781	7.778	0	138.143	-23.741
ATIC	1.54424	-0.386059	-0.0607685	-0.0251419	0	0.186813	0	2.04108	1.106	0	-0.5	-0.889
ATL1	1.10543	-0.190476	0	-0.222222	100	0	0	1.41667	2.662	0	2.087	-0.934
ATL3	-1.03699	-0.636136	-0.033033	-0.725557	0	0.0547718	0	-0.661784	-0.226	-0.441501	-0.379	-0.408
ATM	-1.47955	-0.400033	-0.147103	0.397619	-1.92308	0.581593	0	-0.820449	3.27	0	3.382	-1.061
ATMIN	-1.86021	-0.460329	-0.147116	-0.198635	0	0.469701	-0.0218855	-0.556921	-0.399	-0.476644	-0.75	-0.756
ATN1	1.02557	-0.510511	-0.0540541	-0.218049	0	0.118421	0	-0.581788	-0.077	-0.364564	-0.135	-0.051
ATOX1	1.48049	-0.504649	-0.721757	-0.123994	13.4872	-3.32441	0	3.13957	2.038	0	-0.658	2.151
ATP10A	1.00405	100	100	-1.08034	0.981132	15	0	0	987.378	0	5.581	-987.378
ATP11A	1.11322	-0.149529	-0.0983051	-0.516492	0	1.91912	-0.240741	-0.342771	-0.459	-0.382702	1.396	-6.371
ATP11B	-1.10717	-0.375811	-0.197112	-0.192982	100	1.10304	0	-0.321748	-0.296	-0.299133	-0.982	4.299
ATP11C	-1.11731	-0.749745	-0.0948012	-0.603844	0	0.144747	0	1.13796	1.262	0	1.04	-1.829
ATP12A	-1.9002	-0.0688299	0	-0.678591	0	0	1.14437	0	8.351	0	2555.49	-2555.49
ATP13A1	-1.02692	-0.612647	-0.262673	-0.644156	0	0.750549	0	1.26257	-1.038	1.21065	-0.777	1.512
ATP13A2	-1.93848	1.20202	-0.606061	-0.0537241	100	1.01695	0	1.49046	1.374	0	1.008	-1.796
ATP13A3	-1.12842	-0.554666	-0.0846184	-0.308185	-0.307692	0.180021	0	-0.877298	-0.551	0.743494	-0.626	1.066
ATP1A1	-1.56338	-0.703392	-0.366013	-0.0891331	-1.92308	1.08487	-0.370054	-0.346117	-0.369	-0.348311	1.106	-2.494
ATP1B1	1.1773	-0.3417	-0.0745488	-0.510129	-0.468864	0.279051	0	-0.358573	2.049	0	5.949	-5.898
ATP1B2	-1.00487	-0.888889	-0.0851064	-0.262626	100	0.105882	-0.407347	7.41964	7.463	0	1.117	-0.118
ATP1B3	-1.35336	-0.554609	-0.240772	-0.507648	-0.0384615	0.767189	0	-0.473374	-0.301	-0.394633	-0.651	-0.62
ATP1B4	-1.08174	100	100	0	0.055607	0	-0.224564	-0.916667	1.428	0	1.386	-0.558
ATP2A1	1.07932	-0.37037	0	0	-4.76923	0	-0.0266257	0	1.089	0	132.558	-132.558
ATP2A2	-1.10171	1.15041	1.19106	40.7937	2.43659	-29.3	0	-0.591524	-0.5	0.562114	-0.824	-0.322
ATP2B1	1.15946	-0.746002	-0.391277	-0.011181	0	1.10304	-0.0136914	-0.454563	-0.681	0.53135	1.603	-3.966
ATP2B4	-1.4061	100	100	-0.314314	1.24953	0.428571	-0.045614	-0.224994	1.916	0	6.826	-2.347
ATP2C1	-1.25679	-0.725746	-0.39946	-0.32529	0	1.22426	-0.138681	-0.656758	1.092	0	1.665	-1.247
ATP2C2	1.03874	-0.444444	0	0	1.24038	0	-0.158151	3.54333	-0.016	1.86567	-0.005	-0.028
ATP5A1	-1.04633	-0.771201	-0.325164	-0.375229	0	0.729008	0	1.08666	-0.89	1.002	-0.823	1.324
ATP5B	-1.09574	-0.759	-0.277608	-0.199069	-0.223776	0.576677	0	1.0164	-0.795	0.921659	-0.786	1.259
ATP5C1	1.01	-0.892108	-0.290905	-0.025724	-0.0512821	0.483871	0	1.68566	-0.833	1.31752	-0.501	1.116
ATP5D	1.14357	-0.599733	-0.200929	-0.395379	-0.021978	0.503829	0	3.01762	1.013	0	-0.333	1.045
ATP5E	1.00178	-0.606488	-0.417045	-0.39555	-4.71795	2.20142	-6.81591	4.10997	2.12	0	-0.528	1.443
ATP5F1	1.05808	-0.985795	-0.274621	-0.0834111	0	0.386152	0	-0.694444	-0.637	0.665336	-0.93	1.526
ATP5G1	-1.10124	-0.571429	-0.857143	0	0.115385	-3	0	4.08696	1.348	0	-0.325	-0.299
ATP5G2	1.52453	100	100	-0.920635	1.81914	0	0.0357536	2.10659	1.345	0	-0.673	-0.309
ATP5G3	1.16902	1.0248	-0.513612	-0.220314	1.84615	1.00473	0	1.44938	1.015	0	-0.715	1.422
ATP5H	1.15121	-0.808418	-0.321263	-0.0640466	0	0.659466	0	1.95614	1.043	0	-0.513	-0.456
ATP5J	-1.1346	-0.724007	-0.222101	-0.249929	2.0989	0.442516	0	1.09428	-0.794	0.992063	-0.7	1.629
ATP5J2	1.36419	-0.883491	-0.418354	-0.363341	100	0.89942	0	2.45389	1.194	0	-0.469	1.112
ATP5L	1.07075	2.06349	-0.857143	100	-2.05892	0.710526	-3.33333	2.66637	1.565	0	-0.594	1.14
ATP5O	1.20879	-0.651563	-0.385318	-0.355585	-4.8547	1.44723	-0.555832	1.60395	1.061	0	-0.682	1.07
ATP5S	-1.22295	-0.752343	-0.0200803	-0.533911	-44.6154	0.0274223	0	-0.351584	1.203	0	3.778	-1.056
ATP6AP1	-1.80547	-0.255396	-0.126101	-0.450797	-14.2769	0.975299	-0.254902	1.27451	1.024	0	-0.842	3.41
ATP6V0A4	-2.79595	-0.34378	0	-0.307458	0	0	0	-0.162697	-0.159	-0.160462	-0.979	10.282
ATP6V0B	-1.37026	-0.360861	-0.0935868	-0.0319498	0	0.350152	0	-0.716328	-0.424	0.594177	-0.592	1.069
ATP6V0C	-2.00864	2.66667	-0.166667	100	-1.73926	0.0666667	0	-0.854999	-0.688	0.813008	-0.763	2.125
ATP6V0D1	-1.26557	-0.426999	-0.140498	-0.00951209	-4.51282	0.490392	0	-0.670747	1.143	0	1.819	-2.226
ATP6V0D2	-1.55818	100	100	0	0.6643	0	-0.161501	-0.0185664	-0.176	-0.0847386	9.099	-1755.65
ATP6V0E2	1.20489	100	100	0	0.923077	0	-1.44444	38.9096	21.629	0	-0.616	-0.945
ATP6V1A	-2.02473	-0.685783	-0.146144	-0.0492962	-0.410256	0.270818	0	-0.331827	-0.2	-0.281057	-0.59	-0.471
ATP6V1B1	-2.63427	100	100	0	0.799719	0	33.7037	1.09904	-0.085	0.772798	-0.067	2254.78
ATP6V1B2	-1.7489	-0.691785	-0.206102	-0.412186	-0.405594	0.424354	0	1.39022	-0.812	1.08814	-0.632	-0.547
ATP6V1C1	-1.22781	1.09427	-0.291009	-0.346253	0	0.362286	0	1.43976	-0.512	1.04058	-0.361	-0.332
ATP6V1C2	2.36034	-0.395062	0	-0.222222	0	0	0	-0.982617	-0.764	0.870322	-0.808	-0.92
ATP6V1D	-1.24076	-0.515802	-0.108533	-0.272401	-0.0659341	0.26649	0	-0.819478	1.222	0	1.555	-2.465
ATP6V1E1	-1.04278	-0.934144	-0.434766	-0.288588	-26	0.870613	0	-0.624097	-0.77	0.713267	1.146	-1.671
ATP6V1F	-1.18947	-0.78553	-0.70155	0	100	8.35385	0	2.08315	1.095	0	-0.547	1.291
ATP6V1G1	-1.34486	-0.777079	-0.301887	-0.321195	0	0.635294	0	1.01995	0.987	0	-0.992	1.116
ATP6V1H	-1.3983	-0.602791	-0.399356	-0.291586	0	1.96306	-0.146361	-0.862204	-0.704	0.796178	-0.817	2.054
ATP7A	1.06086	-0.447431	-0.261649	-0.208246	0	1.40836	-0.492353	5.83333	215.792	0	40.186	-36.585
ATP7B	1.07636	100	100	0	0.707173	0	-0.129805	-0.598049	-0.064	-0.352361	-0.114	1.099
ATP8A1	-1.02726	-0.425071	-0.304274	0.0949299	0	2.51887	-0.0844414	0	883.438	0	883.438	-1.515
ATP8A2	-1.03909	100	100	-0.748822	1.65122	0	-0.119947	-0.896226	6.294	0	7.781	-74.129
ATP8B1	1.0449	1.34866	-0.0114943	0.333333	-1.65556	0.00859599	0	-0.350528	-0.14	-0.255493	-0.415	4.645
ATP8B2	1.13306	6.12222	2.53333	-4.27451	0.307692	0.705882	-0.643229	-0.652941	15.428	0	24.63	-6.473
ATP8B4	-1.02743	1.11111	0	100	-6.6206	0	-27.4444	0	393.975	0	393.975	-393.975
ATP9B	-1.14255	1.06889	1.02667	-1.33333	1.60857	24.3158	0	-0.530428	4.084	0	8.548	-7.085
ATPAF1	-1.05299	2.33333	-0.333333	100	-3.32794	0.166667	-0.0930566	-0.299201	-0.787	-0.532198	2.249	-0.555
ATPAF2	-1.24038	-0.512397	-0.0286501	-0.655111	0	0.0592255	0	1.6236	-0.589	1.11111	-0.397	1.49
ATPBD4	-1.52435	1.7945	-0.518519	0.299663	-0.542572	0.406367	0	-0.367197	-0.303	-0.365497	-0.738	-0.362
ATPIF1	-1.34675	1.9202	-0.672805	0.466184	-0.220763	0.53937	0	4.02027	3.785	0	-0.972	-0.49
ATR	-1.28242	-0.540005	-0.0432725	-0.356744	0	0.0871143	0	-0.691346	1.237	0	1.989	-1.426
ATRIP	-1.01912	-0.418848	-0.160558	0.0650954	0	0.621622	-0.00540316	-0.92658	-0.251	0.591017	-0.3	-0.541
ATRN	1.06846	-0.457689	-0.582781	-0.197531	0	-4.65882	0.344959	1.04699	-0.83	0.895255	-0.88	1.637
ATRX	-1.12295	-0.759993	-0.650291	-0.171717	0	5.92777	0	-0.994128	1.644	0	1.511	-0.877
ATXN1	-1.04659	-0.437276	0	-0.773504	0	0	0	0	37.83	0	37.83	-0.065
ATXN10	-1.42906	-0.778302	-0.496226	-0.371727	3.41538	1.7592	0	1.09822	1.571	0	1.526	-0.644
ATXN1L	1.85394	-0.577652	-0.168561	-0.494083	0	0.412037	0	-0.255583	-0.368	-0.309789	1.372	-0.199
ATXN2	1.89412	-0.519012	-0.134074	-0.348571	100	0.3483	-0.133627	1.27868	1.52	0	1.296	-2.222
ATXN2L	-1.06797	-0.446232	-0.13941	-0.381503	0	0.454369	0	1.02773	-0.331	0.727802	-0.328	-0.479
ATXN3	1.41068	-0.460695	0	-0.164794	0	0	0	1.09645	-0.88	0.946074	-0.886	-0.717
ATXN7	1.02375	-0.263688	-0.00962199	-0.589079	-3.69231	0.037872	-0.0380117	-0.721298	-0.857	0.783699	1.171	-1.109
ATXN7L1	-1.05437	6.22222	0	100	-8.2996	0	-0.619048	1.06903	3.45	0	3.582	-1.069
ATXN7L2	1.05505	1.40741	2.05556	0.00740741	0.234432	-3.17143	-0.144953	-0.0234899	-0.681	-0.296384	31.525	-0.094
ATXN7L3	-1.15404	-0.335794	-0.0670074	-0.0329457	0	0.249296	0	1.41082	1.851	0	1.458	-0.213
AUP1	-1.56459	-0.523699	-0.193473	-0.390954	0	0.585882	0	1.02891	-0.43	0.773994	-0.422	1.093
AURKA	1.3697	-0.504837	-0.119338	-0.350205	-0.717949	0.309568	0	-0.352558	-0.603	-0.453721	1.736	-1.244
AURKAIP1	1.11608	-0.861557	-0.314681	-0.0793651	-11.3846	0.575416	0	1.69945	1.497	0	-0.856	1.154
AURKB	-1.25364	-0.331367	-0.0980826	-0.189435	50.7692	0.420443	0	-0.364643	-0.73	0.529101	1.892	-0.8
AURKC	1.0327	-0.583333	0	0.222222	-4.018	0	0	7.58147	-0.247	4.08163	-0.036	-0.017
AUTS2	3.02705	-0.309716	-0.0966184	-0.251247	0	0.453401	0	-0.719368	1.18	0	1.82	-0.042
AVEN	1.30549	-0.380688	-0.20097	-0.339328	-3.49003	1.11825	-0.0136268	1.01839	-0.131	0.588928	-0.143	-0.409
AVIL	3.34771	10.0556	0	100	-1.96087	0	-0.0234869	0	-0.513	-0.213767	125.744	-0.272
AVL9	-1.31171	-0.210811	-0.0192192	-0.402123	-1.84615	0.100313	0	1.21139	3.714	0	3.281	-6.395
AVP	-1.01218	100	100	0	0.0984117	0	0.334511	5.78571	41.709	0	8.061	-652.68
AVPI1	1.40658	-0.358459	-0.0750207	-0.335545	-1.87912	0.264681	-0.433333	1.49424	-0.381	0.95511	-0.279	-0.168
AXIN1	-1.04361	-0.475357	-0.206874	-0.296296	-14	0.770531	0	1.64592	-0.197	0.946074	-0.133	-0.05
AXIN2	1.22681	1.44546	-0.180428	0.389307	-1.26454	0.142627	100	-0.307601	4.293	0	10.794	-0.621
AXL	1.17741	100	100	-0.608741	0.537467	-1.5	-0.440587	-0.156944	6.872	0	48.017	-0.609
AZI1	-1.09283	-0.969136	-0.00925926	-0.35097	1.30401	0.0096463	0	1.73084	-0.107	0.953289	-0.069	-0.242
AZI2	-1.04947	1.4963	-0.488889	0.111111	-9.76923	0.485294	0	-0.593996	-1.138	0.877193	1.645	-2.213
AZIN1	-1.35134	-0.461021	-0.100011	-0.444195	-0.940776	0.277031	0	-0.495117	-0.283	-0.412882	-0.56	-0.312
B2M	-1.03478	-0.140168	-0.0352595	-0.502443	-22.6154	0.3361	0	3.1116	4.908	0	1.753	-0.471
B3GALNT2	-1.38586	-0.59353	-0.172996	-0.361985	100	0.411371	0	1.46185	-0.394	0.948767	-0.293	-0.453
B3GALT4	1.00181	-0.686869	0	-0.444444	0	0	-0.0917108	11.1613	23.8	0	2.369	-11.653
B3GALT6	-1.04097	2	-0.0542636	0.311111	-0.32056	0.0278884	0	4.83247	3.55	0	-0.816	1.196
B3GALTL	1.02305	9.55556	8.55556	-1.40147	1.20513	8.55556	0	-0.337022	-0.513	-0.391083	1.691	-0.323
B3GAT2	1.079	1.03088	-0.15795	-0.382449	0	0.180943	0	-0.171103	-0.641	-0.356761	4.178	-0.566
B3GAT3	1.06396	-0.259921	-0.0488095	-0.489518	0	0.231203	0	6.44366	-0.513	3.59712	-0.089	-0.148
B3GNT2	-1.6931	-0.868929	-0.770459	-0.138889	100	7.82432	0	-0.930413	-0.212	0.722022	-0.196	-0.398
B3GNT5	-1.27319	-0.0179012	-0.122222	-0.287654	0	-1.1716	-0.209318	-0.0116891	-0.314	-0.149231	9.878	-0.171
B3GNT6	-1.22398	12.2074	0	0.388889	-2.13638	0	0	-0.416342	1.635	0	3.446	-1.369
B3GNT7	-1.04229	2.46414	-0.649789	0.133333	-1.89617	0.35814	0	3.13344	2.893	0	-0.952	2.513
B3GNT9	-1.26319	-0.469236	-0.107492	-0.304586	0	0.297149	0	1.47235	2.012	0	1.517	-1.051
B3GNTL1	-1.04308	-0.462046	-0.0594059	-0.3003	100	0.147541	0	0	-0.178	-0.0740466	1360.19	-0.512
B4GALNT1	1.08218	-0.27657	-0.0108696	-0.01287	0	0.0409091	0	6.85714	-0.125	3.48432	-0.021	-0.006
B4GALNT2	1.12413	-0.296651	-0.0542265	-0.0772947	0	0.223684	1.08333	0	188.879	0	188.879	-188.879
B4GALNT3	-1.04661	1.7037	0	100	-0.333036	0	-0.389798	-0.0558483	-0.436	-0.211193	8.657	-2.448
B4GALT2	-1.12563	-0.36214	-0.469136	-0.222222	100	-4.38462	-0.0105178	1.40886	-0.719	1.0395	-0.567	-0.229
B4GALT3	-2.58171	-0.365421	-0.103943	-0.279206	0	0.39752	0	1.01631	-0.263	0.664894	-0.276	-0.569
B4GALT4	1.12985	-0.403509	0	-0.622222	100	0	0	1.79887	4.27	0	2.621	-1.738
B4GALT5	-1.33669	-0.535147	-0.27551	-0.330944	0	1.06114	-0.188801	-0.486302	-0.498	0.480307	1.067	-1.386
B4GALT7	1.0887	-0.73385	-0.511628	-0.844444	0	2.30233	3.57971	-0.837338	-0.427	0.618429	-0.566	-0.625
B9D1	1.68618	-0.745429	-0.594937	-0.285714	100	3.95327	0	-0.805238	1.586	0	2.188	-0.306
B9D2	-1.06618	3.89333	-0.826667	100	-5.16135	0.269565	0	-0.895618	1.382	0	1.707	-2.124
BACE1	-1.2052	-0.257937	-0.0406746	-0.438079	0	0.187215	0	-0.83	4.152	0	5.497	-2.353
BACH1	-1.04023	-0.971942	-0.013468	-0.179604	0	0.0140515	0	-0.782492	7.048	0	8.796	-3.151
BAD	1.0171	-0.751391	-0.0984168	0.195874	0	0.150721	0	6.09085	0.962	0	-0.175	-0.21
BAG1	-1.12121	-0.855794	-0.116279	-0.203704	0	0.157237	0	-0.812354	-0.571	0.71736	-0.695	1.407
BAG3	4.64172	-0.452519	-0.0694143	-0.294959	-13.7212	0.181189	0	-0.972839	1.06	0	1.053	-2.796
BAG4	-1.11184	-0.628971	-0.14393	0.0415318	0	0.296739	0	1.33171	-1.063	1.27065	-0.75	-0.646
BAG5	-1.02432	-0.683598	-0.281481	0.0143168	0	0.7	0	-0.746202	1.359	0	1.8	-1.055
BAHD1	-1.07447	-0.560203	-0.139417	-0.210275	0	0.331325	0	-0.669453	-0.743	0.740741	1.007	-0.342
BAI1	-1.13616	100	100	0.33033	0.681624	-1.09091	0.278403	0	463.806	0	463.806	-463.806
BAIAP2	-1.31828	2.40171	-0.333333	0.433333	-0.98474	0.161157	0	2.96481	1.12	0	-0.418	1.041
BAIAP2L2	-1.09019	-0.222222	0	0	0	0	-1.44444	1.26974	1.441	0	1.261	-1.013
BAK1	1.08081	-0.202349	-0.200542	-0.644444	0	111	-0.133785	1.716	1.606	0	-0.915	1.001
BAMBI	-1.42989	1.50197	-0.132388	0.521368	-3.42952	0.0966628	0	90.6562	125.633	0	1.378	-1.197
BANF1	1.25866	-0.790182	-0.390533	-0.194444	2.73846	0.977188	0	1.5882	-0.685	1.17509	-0.449	-0.785
BANP	1.13889	-0.326353	-0.193717	-0.700809	0	1.46053	-0.0934412	-0.381463	1.174	0	3.38	-2.385
BARD1	1.60059	1.11947	-0.305764	-0.342007	100	0.37577	-1.86782	-0.766975	1.09	0	1.531	-5.12
BASP1	-1.25294	-0.123413	-0.158172	-0.204359	100	-4.55056	0	-0.339387	-0.276	-0.304044	-0.853	6.319
BAT2	1.09703	-0.785329	-0.161812	-0.132953	100	0.259516	-86.6667	3.00096	1.889	0	-0.662	-0.672
BAT3	-1.07579	-0.628292	-0.182097	-0.254707	-22.1538	0.40811	0	1.30545	1.73	0	1.395	-1.528
BAT4	1.25715	-0.352304	-0.195122	-0.11655	0	1.24138	-0.13456	1.23064	-0.418	0.841751	-0.365	-0.334
BAT5	-1.73018	1.01927	-0.197279	-0.545331	0	0.24	0	3.4738	5.075	0	1.044	-1.07
BATF	1.0243	-0.518519	0	0	-2.24615	0	-0.276596	0	-0.746	-0.310655	1655.43	-1655.43
BATF3	1.00275	-0.296296	0	0.555556	-2.53846	0	-0.423913	-0.847444	-0.32	0.578369	-0.419	-0.693
BAX	1.08448	-0.955017	-0.371396	-0.296989	100	0.636364	0	1.48459	-1	1.33333	-0.636	-0.78
BAZ1B	1.10651	-0.4485	-0.196594	-0.222222	-14.1231	0.780425	0	-0.639865	-0.455	0.560538	-0.715	-0.23
BAZ2A	-1.14893	-0.652083	-0.0736111	-0.0101112	-0.153846	0.127251	0	-0.810281	-0.549	0.696379	-0.684	-0.506
BBS10	-1.04075	-0.236715	-0.0507246	0.00854701	0	0.272727	0	0	-1.415	-0.589623	639.337	-0.692
BBS12	1.21185	5.64815	-0.277778	0.444444	-13.3575	0.0517241	0	0	130.643	0	6217.4	-3.712
BBS2	1.40222	-0.328042	-0.0701754	-0.197531	0	0.272138	0	1.5433	-0.745	1.12108	-0.536	-0.214
BBS4	-1.05387	-0.910714	-0.452381	-0.338624	100	0.987013	-4.33333	-0.250409	1.36	0	6.033	-0.631
BBS5	-1.17676	-0.49177	-0.0216049	-0.423148	100	0.0459519	0	-0.932721	4.002	0	4.127	-20.291
BBS7	-1.20454	8.22222	0	100	-0.97862	0	0	-0.623624	2.621	0	4.115	-1.284
BBS9	-1.33306	2.22222	1	-5.33333	1.83458	0.818182	0	1.10125	3.353	0	3.382	-0.344
BBX	2.21979	-0.314772	-0.277651	-0.34679	100	7.47945	0	2.46568	2.847	0	1.283	-0.627
BCAP31	-1.10155	-0.931039	-0.268322	0.351203	-0.646154	0.404882	0	1.43235	-1.047	1.43062	-0.614	2.234
BCAR1	-1.61924	-0.527629	-0.812834	-0.588889	100	-2.85	0	1.85712	-0.021	1.03842	-0.012	-0.008
BCAR3	-1.13344	2.69753	-0.648148	-5.77778	-2.41716	0.316265	0	7.26667	-0.386	3.96825	-0.059	1.117
BCAS1	-1.08838	-0.333333	0	0	100	0	-0.164557	-0.231156	-0.56	-0.371471	2.369	-0.721
BCAS2	1.0191	-0.79019	-0.232178	-0.438105	-0.846154	0.416082	0	1.04626	-0.862	1.00503	-0.779	-0.87
BCAS3	-1.06699	-0.953329	-0.114236	-0.367822	0	0.136141	0	-0.385957	-0.026	-0.213356	-0.074	-0.031
BCAT1	-1.93448	1.29494	-0.310653	-0.0726626	0	0.315613	0	-0.359627	-0.805	0.535332	2.346	-6.19
BCAT2	-1.31846	-0.306744	-0.380732	-0.47501	0	-5.14583	-0.325169	1.49658	-0.574	1.02775	-0.425	-0.921
BCCIP	1.02172	1.16883	-0.273786	-0.161043	100	0.305892	0	-0.750197	-0.534	0.642261	-0.742	-0.479
BCDIN3D	-1.09885	1.18025	-0.0888889	0.262626	-2.12923	0.081448	0	-0.480626	-0.917	0.641437	2.061	-1.745
BCKDHA	1.37856	-0.859903	-0.298774	-0.774135	100	0.53245	-5.98413	-0.900869	-0.246	0.576701	-0.303	-0.251
BCKDHB	-1.45222	1.75377	-0.376884	0.455261	-3.66864	0.273723	0	-0.0684932	-0.782	-0.361664	12.721	-0.221
BCKDK	-1.135	-0.979866	-0.53132	-0.522966	100	1.18454	0	3.85679	5.736	0	1.624	-0.935
BCL10	-1.34781	1.02033	-0.343496	-0.483303	100	0.507508	-0.135417	-0.69447	-0.667	0.700771	-0.922	-0.704
BCL11A	1.00696	-0.888889	2	-0.962963	0.0722611	-1.8	0	1.89511	3.745	0	2.195	-0.709
BCL11B	1.09973	-0.62963	-0.031746	-0.266667	0	0.0530973	0	0	23.908	0	23.908	-0.018
BCL2L1	-1.06566	-0.565891	-0.408269	-0.636364	0	2.59016	-0.0460993	2.70702	1.715	0	-0.678	-0.871
BCL2L11	1.00387	-0.368378	-0.0929095	-0.308862	100	0.337278	0	-0.477692	-0.347	-0.538793	-0.513	-0.362
BCL2L12	-1.09139	3.38889	1.16667	-7.61111	0.89011	0.525	0	1.58824	1.11	0	-0.719	-0.655
BCL2L13	-1.11069	-0.300646	-0.082774	-0.191348	0	0.37992	-0.146893	-0.995524	-0.781	0.90009	-0.793	-0.718
BCL2L14	-1.00521	-0.452665	0	-0.140649	-0.307692	0	0	0	-0.256	-0.106576	21.182	-21.182
BCL2L15	-1.02028	10.5556	0	100	-2.01758	0	100	1.25	2.474	0	2.049	-2.377
BCL2L2	-1.42994	-0.239449	-0.0878553	-0.314928	0	0.579545	0	4.32046	2.322	0	-0.597	-0.535
BCL3	-1.02249	-0.822269	-0.0838574	-0.375257	100	0.113565	0	0	11274.4	0	5.039	-5.97
BCL6	1.08586	1.11111	0	100	-0.135747	0	-0.0646766	0	-0.213	-0.0888257	21.647	-0.09
BCL7A	-1.16996	-0.533616	-0.220807	-0.42735	0	0.705882	60.6667	-0.116415	-0.072	-0.10022	-0.595	2.316
BCL7B	1.42096	-0.73022	-0.0687419	-0.350938	0	0.103922	0	1.70646	-0.296	1.03627	-0.189	-0.358
BCL7C	1.06199	-0.157281	-0.0578387	-0.444444	0	0.581633	0	1.53512	1.482	0	1.072	-0.66
BCL9	1.03609	-0.01341	0	-0.458333	0	0	0	1.15038	2.04	0	1.876	-1.097
BCL9L	1.01568	1.84127	2.95238	-1.36958	2.47197	-2.65714	-0.481481	-0.854508	-0.47	0.64433	-0.611	-0.335
BCLAF1	1.11104	-0.541631	-0.125087	-0.221538	0	0.300298	0	-0.338464	-0.302	-0.322893	-0.894	-0.439
BCOR	1.03071	-0.758356	-0.295393	-0.50447	0	0.638049	0	-0.667701	5.415	0	6.713	-1.988
BCORL1	-1.02766	-0.921481	0	-0.418301	0	0	0	4.18972	-0.249	2.30415	-0.066	-0.427
BCR	1.02116	2.27957	1.87097	-1.03114	0.547511	4.57895	-0.0693333	-0.950491	1.3	0	1.382	-1.709
BCS1L	1.17818	1.45355	-0.59745	-0.514991	0	0.697872	0	1.03377	-0.472	0.795545	-0.46	1.021
BDH1	1.16644	1.18144	-0.20651	-0.536418	0	0.211819	0	-0.0630915	-0.506	-0.246002	8.351	-0.284
BDH2	-1.27719	100	100	-1.21605	2.85201	0.5625	0	6.09589	-0.006	3.20513	-0.001	0
BDNF	-1.15645	100	100	-0.623392	0.911111	-1	0.0761124	166.688	104.083	0	-0.69	-0.315
BDP1	-1.11695	-0.416119	-0.0954884	-0.234054	0	0.297814	0	-0.398294	0.985	0	2.595	-0.488
BECN1	-1.15481	-0.814746	-0.186393	0.217108	0	0.296638	0	-0.732309	-0.694	0.801925	-0.79	-0.896
BEND3	1.09505	-0.516296	-0.173333	0.248469	100	0.5054	-0.251402	1.09554	1.2	0	1.129	-0.897
BEND4	1.06567	-0.28221	-0.0247723	-0.294277	0	0.0962264	0	1.95918	26.969	0	15.285	-0.347
BEND7	1.03352	1.66667	-0.75	0	-0.0410256	0.818182	100	-0.333333	-0.001	-0.175254	-0.003	-0.001
BEST1	1.04082	100	100	-0.580645	0.375877	0	0	3.18519	-0.033	1.64474	-0.012	-0.013
BET1	-1.17702	-0.547222	-0.521429	-0.0860629	0	20.2154	-0.20158	2.56478	1.586	0	-0.665	-0.523
BET1L	-1.41386	-0.443898	-0.28665	-0.500968	0	1.82292	-11.6972	-0.673216	1.246	0	1.95	-0.693
BEX2	1.52896	100	100	0	0.0230769	-1.70588	0	1.42505	-0.006	0.750751	-0.005	-0.001
BEX4	-1.11214	-0.222222	0	0	0.0307692	0	-0.0264228	2.70578	-0.668	1.75131	-0.265	-0.139
BFAR	-1.32483	-0.396528	-0.39375	-0.494888	0	141.75	-0.385024	2.59684	1.303	0	-0.497	-0.522
BFSP1	-2.4838	-0.491726	0	-0.290123	0	0	-0.111111	0	63.78	0	63.78	-0.698
BGN	-1.0906	0	0	0	-1.58654	0	0.0604551	0	2.576	0	23.516	-0.818
BHMT	-1.28328	1.48148	0	0.188034	-1.36964	0	0	25.2973	84.341	0	3.713	-9.366
BICD1	-1.3377	100	100	-1.5	0.437063	0	0	1.1993	1.087	0	1.007	-0.847
BICD2	1.07849	-0.483254	-0.251994	0.538528	0	1.08966	-0.169621	-0.939112	-0.639	0.824402	-0.668	-0.659
BIN1	-1.3351	5.12222	-0.6	0.688889	-0.0308463	0.132678	0	1.25801	-0.476	0.969932	-0.359	15.601
BIN3	-1.18717	-0.1237	-0.0985222	-0.250825	0	3.91304	-0.375488	1.09197	-0.138	0.630915	-0.14	-0.085
BIRC5	-1.00086	-0.618782	-0.248856	-0.450952	-0.0384615	0.672716	0	-0.773225	-0.844	0.814332	1.063	-0.64
BIRC6	1.06239	-0.744672	-0.275461	-0.0761084	-0.153846	0.587074	0	-0.448336	1.387	0	2.907	-1.088
BLCAP	1.20967	-0.643226	-0.0703235	-0.183908	0	0.12275	0	1.32873	-0.838	1.22549	-0.558	-0.193
BLM	1.30207	-0.489364	-0.419964	-0.16332	0	6.05137	-0.469795	1.23863	-0.241	0.843882	-0.189	-0.177
BLMH	-1.2506	-0.333892	-0.126466	0	0	0.60969	0	-0.883109	-0.457	0.701262	-0.523	1.408
BLOC1S1	1.04993	-0.389486	-0.275986	-0.19883	0	2.43158	-1.55729	1.67325	3.309	0	1.922	-2.279
BLOC1S2	-1.1049	4.66667	0	100	-0.0288462	0	-0.765891	1.33592	-0.535	1.00301	-0.4	-0.346
BLVRA	-1.18914	-0.0676328	-0.00905797	-0.189594	0	0.154639	0	2.56039	22.37	0	6.721	-0.368
BLVRB	1.12332	-0.712018	-0.778912	-0.366013	100	-11.6441	-0.186098	2.38233	-0.224	1.34409	-0.105	-0.04
BLZF1	1.13305	1.89314	-0.680851	0.633604	-2.01581	0.561622	0	-0.420976	-0.059	-0.315159	-0.118	-0.121
BMF	-1.01238	-0.744444	-0.966667	0	100	-4.35	-0.433333	150.6	-0.17	76.9231	-0.001	-0.001
BMI1	1.10339	-0.290711	-0.0326032	-0.346082	-7.31469	0.126316	100	-0.602497	-0.603	0.578369	1.075	-17.865
BMP10	1.10539	100	100	0	0.172856	0	0.0083898	0	131.002	0	131.002	-131.002
BMP2	2.10924	100	100	-1.24823	0.0288462	-1.28571	-1.44444	24.1429	396.291	0	12.602	-3.045
BMP3	1.08226	100	100	0	0.543669	0	-0.25852	0	-0.89	-0.370782	25.337	-1.577
BMP4	1.10457	9.01897	1.44065	-0.845687	0	0.190102	0	1.89556	13.895	0	7.452	-0.55
BMP6	1.63141	-0.419753	-0.0444444	-0.111111	0	0.118421	-0.0410742	2.46157	5.832	0	2.56	-18.531
BMP7	-1.7734	2.31111	0	100	-1.83865	0	-4.33333	-0.0519358	-0.182	-0.103648	3.854	-0.091
BMP8B	1.00011	1.55556	1.33333	-0.306878	0.0864067	6	-0.272142	0	-0.52	-0.216779	43.998	-43.998
BMPR1A	-1.7626	-0.711479	-0.147535	-0.184962	0	0.261614	0	-0.301525	-0.368	-0.327011	1.236	-0.304
BMPR2	-1.09315	-0.211598	-0.0849934	-0.031746	0	0.671329	100	1.16345	1.581	0	1.169	-1.413
BMS1	1.35548	-0.434087	-0.20791	-0.189669	0	0.919234	0	-0.641138	-0.802	0.744602	1.141	-0.8
BNC1	1.03728	-0.205962	0	-0.0246914	0	0	-0.0369581	0	8.136	0	560.596	-0.851
BNIP1	-1.05512	-0.6588	-0.286136	-0.130619	100	0.76781	0	-0.701038	-0.102	-0.430663	-0.153	-0.121
BNIP2	1.01335	-0.37037	-0.666667	0	100	-2.25	0	-0.731811	1.365	0	1.794	-1.323
BNIP3	-1.54119	-0.175151	-0.0607553	-0.361629	0	0.5311	-0.0257937	1.60923	-0.425	1.35318	-0.211	1.027
BNIP3L	1.36433	-0.411216	-0.149003	-0.178733	-3.6	0.568253	-2.16667	1.33455	0.913	0	-0.76	-0.197
BNIPL	1.18623	1.11111	9.33333	-2.1355	0.190045	-1.13514	-0.0263158	-0.0572687	-0.283	-0.149343	5.281	-0.595
BOD1L	-1.06028	-0.315221	-0.0974099	-0.233132	-1	0.447221	0	-0.61582	1.894	0	3.211	-1.455
BOK	-1.80948	-0.232122	-0.00524109	-0.0541586	0	0.0231006	0	15.6225	4.674	0	-0.332	-0.784
BOLA1	-1.53692	-0.569956	-0.219733	-0.62029	0	0.627411	0	-0.874477	-0.57	0.771605	-0.623	5.49
BOLA3	-1.06685	-0.666667	-0.151515	0.03663	100	0.294118	-0.113068	-0.973023	-0.977	0.998004	-0.966	1.297
BOP1	1.14683	-0.482167	-0.162551	-0.321931	0	0.508584	0	1.22948	-0.831	1.11982	-0.626	1.553
BPGM	-1.0477	-0.276339	-0.0276339	-0.24183	100	0.111111	0	1.48646	1.035	0	-0.774	-0.318
BPNT1	1.10428	-0.521423	-0.188816	-0.34911	0	0.567686	0	-0.324764	-0.142	-0.321234	-0.317	-0.158
BPTF	1.62166	-0.445881	-0.15707	-0.400973	0.27321	0.543852	0	-0.344517	1.215	0	3.637	-0.607
BRAF	-1.1678	-0.364401	-0.064693	0.103139	0	0.215854	0	1.46809	1.171	0	-0.777	3.307
BRCA1	1.05626	2.07071	-0.709091	0.122222	-3.7697	0.520772	0	1.13056	-0.852	1.04058	-0.725	-0.753
BRCC3	-1.77078	1.85432	-0.8	0.666667	-12.0049	0.758782	-0.134576	-0.841569	-0.403	0.708215	-0.435	2.191
BRD2	1.22759	-0.465268	-0.136652	-0.284377	-0.240385	0.415842	0	-0.406179	-0.968	0.634921	2.442	-0.832
BRD3	-1.08028	-0.383867	-0.0785958	-0.48436	-1.05128	0.257463	0	1.11358	3.508	0	3.105	-1.422
BRD4	1.00197	-0.648677	-0.0952381	-0.464732	0	0.172084	0	1.03705	-0.913	0.949668	-0.935	-0.706
BRD7	-1.02896	-0.827234	-0.200266	0.146986	0	0.31942	0	-0.644303	-0.596	0.618812	-0.939	-0.699
BRD8	1.56025	-0.633381	-0.201617	-0.374301	100	0.46696	0	1.32819	0.926	0	-0.774	-0.408
BRD9	1.05019	-0.218058	-0.0201284	-0.00983469	0	0.101695	0	-0.596381	-0.214	-0.402414	-0.399	-0.779
BRDT	1.06967	-0.320385	0	0.0537634	0	0	0	-0.763142	1.411	0	2.047	-82.689
BRE	-1.05386	1.51515	-0.505051	0.277778	-9.57436	0.5	0	-0.747724	-0.762	0.765111	-0.993	-0.362
BRI3	1.02432	-0.3367	-0.040404	0.576923	0	0.136364	-6.06667	1.81128	-0.651	1.38313	-0.341	-0.858
BRI3BP	1.09448	-0.420687	-0.204938	-0.548276	-0.653846	0.949888	0	1.7915	-0.023	1.0142	-0.013	-0.004
BRIP1	1.00787	-0.803878	-0.0313199	-0.269841	0	0.0405405	0	-0.187835	-0.701	-0.392465	4.083	-0.743
BRIX1	1.37922	-0.657245	-0.178582	-0.508636	-0.358974	0.373085	0	-0.775295	-0.647	0.763359	-0.765	-0.473
BRMS1L	-1.19458	-0.277124	-0.0201681	-0.349571	0	0.0784884	0	-0.957814	2.569	0	2.91	-2.537
BRP44	1.03182	-0.299689	-0.0138385	-0.278305	-5.86813	0.0484119	0	2.21468	-0.649	1.43472	-0.325	-0.251
BRP44L	-1.17486	-0.407407	-0.0808081	-0.594595	0	0.247423	0	1.11004	1.699	0	1.603	-2.621
BRPF1	-1.02416	-0.519141	-0.133053	-0.287312	0	0.344619	0	1.01217	1.219	0	1.338	-0.964
BRPF3	-1.07709	-0.639955	-0.0460358	-0.639808	0	0.077512	0	-0.378232	-0.998	0.674309	2.25	-0.694
BRSK1	-1.15634	-0.222222	-0.166667	0	100	3	-0.583765	0	79.332	0	79.332	-79.332
BRWD1	-1.03699	-0.622532	-0.0650407	-0.138337	0	0.116667	0	-0.372518	-0.927	0.594177	2.602	-0.74
BRWD3	1.0303	-0.21755	-0.00731261	-0.314586	-0.153846	0.0347826	0	1.60443	1.846	0	1.279	-1.587
BSCL2	1.00975	1.13371	1.05085	-1.68973	1.40009	12.6818	-0.0849673	1.45403	-0.691	1.13895	-0.474	-0.397
BSDC1	1.08666	-0.633558	-0.0488215	0.129696	0	0.0834933	0	-0.349717	2.234	0	7.041	-1.209
BSG	-1.2041	-0.710108	-0.220821	-0.183139	0	0.451311	0	1.23467	-0.461	0.887311	-0.387	-0.757
BSND	1.05014	100	100	0	0.900897	0	-0.250877	0	4930.26	0	4930.26	-4930.26
BSPRY	-1.72701	-0.197051	-0.0393743	-0.253775	0	0.249715	0	2.39648	-0.269	1.36986	-0.125	-0.713
BST1	-1.0276	100	100	-0.677134	0.0865385	2	0	0	2.546	0	58.29	-0.025
BSX	-1.01764	100	100	0	0.00112984	0	0.730971	0	85.568	0	85.568	-85.568
BTAF1	-1.14766	-0.227843	-0.164137	-0.173905	0	2.57647	-0.203553	1.02796	-0.355	0.687758	-0.384	-0.527
BTBD1	-1.39463	-0.438172	-0.0672043	-0.0498442	0	0.181159	0	1.46037	-0.09	0.803859	-0.068	-0.099
BTBD10	1.1522	-0.586141	-0.129601	-0.099239	0	0.283876	0	1.01352	-0.419	0.77821	-0.405	-0.49
BTBD12	1.10122	2.24531	-0.787879	0	-1.58145	0.540594	0	1.47931	-0.08	0.81103	-0.06	-0.114
BTBD3	-1.85665	-0.580247	1.33333	0	0.0452489	-1.77049	-0.444444	1.08341	-0.228	0.66357	-0.233	-0.157
BTBD6	-2.30522	1.89247	-0.924731	0	20.1538	0.955556	-0.722222	1.2897	-0.673	1.15075	-0.451	3.219
BTBD7	1.14517	-0.264117	-0.0273224	-0.629199	0	0.115385	-1.9697	1.55678	-0.765	1.17786	-0.52	-0.422
BTD	-1.21799	-0.814815	-0.666667	0	17	4.5	0	-0.0129151	1.436	0	123.224	-0.796
BTF3	-1.0201	-0.666667	1.08889	-11.037	0	-2.57895	0	1.37346	-0.948	1.18064	-0.704	-0.838
BTF3L4	-1.47887	1.53216	-0.385965	0.822222	-0.899108	0.336735	0	-0.684056	-0.758	0.735294	1.055	-1.526
BTG1	1.50078	-0.314501	-0.0183616	0.111899	0	0.0620032	0	-0.646664	-0.934	0.765697	1.448	-0.793
BTG2	4.85291	1.74815	1.2	-0.768519	0.279931	2.18919	0	1.95487	4.171	0	1.518	-3.121
BTG3	2.55406	100	100	0	0.885799	0	-0.118029	1.1097	2.089	0	1.831	-2.034
BTK	2.57259	-0.57037	0	-0.371257	0	0	0	-0.443498	9.563	0	8.278	-6464.86
BTRC	1.13536	-0.593307	-0.0627718	-0.33494	-2.15385	0.118318	0	-0.898807	-0.065	-0.499002	-0.081	-0.057
BUB1	-1.22023	-0.944268	-0.502646	-0.71459	100	1.13818	0	-0.617102	-0.859	0.739645	1.314	-0.986
BUB1B	1.35835	1.24402	-0.433812	-0.514515	100	0.535433	0	1.38869	1.16	0	-0.848	-0.543
BUB3	-1.04508	-0.61193	-0.21294	-0.358156	1.38462	0.533698	0	-0.747662	1.052	0	1.428	-0.898
BUD13	1.01511	-0.414286	-0.242857	-0.312821	0	1.41667	-1.85796	2.01589	1.552	0	-0.835	-0.847
BUD31	1.23885	-0.732969	-0.283931	-0.420174	0	0.63231	0	1.15892	-0.57	0.914077	-0.491	-0.719
BVES	-1.05114	-0.360153	-0.0229885	-0.123457	0	0.0681818	0	-0.257913	-0.698	0.429185	2.938	-0.784
BYSL	1.28297	-0.592964	-0.242962	-0.269657	-0.0615385	0.694172	0	-0.897559	-0.949	0.896861	1.103	-2.617
BZW1	1.11278	-0.75082	-0.133812	-0.323698	0	0.216873	0	-0.987709	1.12	0	1.126	-1.215
BZW2	1.28181	1.11603	-0.429677	-0.295731	100	0.626025	0	1.23606	-0.751	1.10619	-0.553	1.225
C1D	-1.26707	-0.496103	-0.111875	0.104321	-7.69231	0.291169	0	-0.687358	-0.423	0.587544	-0.6	-0.494
C1GALT1	-2.0325	100	100	-1.68838	0.0705128	0	-0.148402	-0.917764	1.081	0	1.308	-0.451
C1GALT1C1	-1.79198	-0.132554	-0.0280702	-0.326443	0	0.268657	0	1.0654	-0.974	1.05708	-0.873	2.012
C1QBP	1.43558	-0.993833	-0.18793	-0.356766	-3.66667	0.233192	0	-0.76132	-0.776	0.768049	1.019	-1.421
C1QTNF1	-1.41822	100	100	0	1.38187	0	0.65233	0	6772.8	0	6772.8	-6772.8
C1QTNF6	1.04431	100	100	-5.11111	1.56463	0	0.0807749	-0.0839974	-0.026	-0.0548456	-0.338	1.246
C1QTNF9	-1.05858	1.55556	0	100	-1.03409	0	-0.220943	1.20896	-0.014	0.639386	-0.012	-0.033
C1RL	-1.03428	100	100	-0.900847	1.75786	0.333333	0.483666	-0.199074	2.184	0	9.085	-0.922
C1S	1.23212	100	100	-1.14286	0.003663	0	0	0	-0.082	-0.0339836	275.02	-0.152
C2	-1.05352	-0.634259	-0.0138889	-0.355556	0	0.0223881	-0.0114943	-0.654545	-0.016	-0.341647	-0.028	-0.027
C2CD2	-1.21174	-0.978979	-0.108108	-0.0555556	0	0.124138	0	-0.649444	-0.018	-0.393236	-0.028	-0.071
C2CD2L	1.20323	-0.224409	-0.00328084	-0.350602	-7.76923	0.0148368	0	7.13728	-0.001	3.74532	0	-0.001
C2CD4C	-1.14874	-0.166667	0	0	-524.615	0	-0.240741	10.9775	5.757	0	-0.583	1.131
C4A	1.20466	100	100	0	0.0296896	0	0	9.125	106.691	0	12.922	-2834.67
CAB39	-1.2058	-0.393432	-0.0336529	-0.1806	-1.17949	0.0935377	0	-0.743849	-0.901	0.85034	1.106	-1.47
CAB39L	-1.13434	-0.52963	-0.21358	-0.424635	0	0.675781	0	1.56841	1.555	0	1.07	-1.334
CABC1	1.08194	-0.42328	-0.285714	-0.111111	100	2.07692	-0.182841	-0.68025	-0.045	-0.376081	-0.074	-0.049
CABIN1	-1.126	-0.532781	-0.140787	-0.159122	0	0.359155	0	1.71319	-0.691	1.42248	-0.355	-0.252
CABLES1	1.09579	-0.362393	-0.0410256	-0.245614	0	0.12766	0	0	6.64	0	3431.84	-13.447
CABP4	-1.07148	100	100	-0.711501	0.531017	-1	-0.0309524	-0.25419	0.956	0	3.961	-0.631
CABP7	-1.1082	-0.444444	0	0	1.37762	0	-0.209568	-0.768012	-0.953	0.85034	1.226	-0.362
CABYR	1.21979	100	100	0	0.437309	0	-0.225387	-0.2331	19.441	0	92.827	-1.137
CACHD1	1.03625	-0.765432	1.07407	-1.07154	6.08473	-3.48	-0.619048	1.16946	2.819	0	2.644	-1.366
CACNA2D2	1.01171	100	100	-7.11111	1.32645	-1	-0.289233	1.97931	1.095	0	-0.537	-0.931
CACNA2D3	1.02045	-0.444444	0	0	-3.18797	0	0	-0.0975403	-0.559	-0.287604	5.974	-1.411
CACNB2	1.08555	-0.148148	0	0	0	0	-0.37987	0	-0.061	-0.0253222	33.57	-0.171
CACNB3	-1.17542	-0.656021	-0.231537	-0.235105	100	0.545455	-1.89662	17.0072	42.001	0	2.743	-12.581
CACYBP	1.08419	1.02351	-0.344392	-0.0924521	17.9231	0.50712	0	-0.906454	-0.906	0.909918	-0.993	1.91
CAD	1.07884	-0.569589	-0.135215	-0.200867	-0.0307692	0.311288	0	-0.680818	-0.882	0.740741	1.38	-1.208
CADM1	-1.22332	-0.723312	-0.637255	-0.148148	100	7.40506	-0.0210356	4.16146	8.828	0	2.292	-3.764
CADM4	-1.00659	-0.270833	-0.208333	-0.271605	0	3.33333	0.386857	0	858.478	0	858.478	-16.354
CADPS2	-1.07798	-0.177778	0	0	4.46154	0	-0.0810637	-0.774194	-0.006	-0.406339	-0.008	0
CALB1	-2.15804	-0.266667	0	0	-0.931174	0	-0.399123	1.4095	3.128	0	2.466	-7.59
CALCOCO1	-1.00662	1.2381	-0.4	-0.4	6.17602	0.477273	-8	-0.258419	-0.001	-0.135759	-0.003	-0.004
CALD1	-1.51543	100	100	-2.67009	3.37019	-1.18065	-0.361111	-0.930656	-0.342	0.671141	-0.377	1.031
CALHM2	1.031	100	100	-1.95238	1.12263	1.5	-0.288255	8	75.651	0	10.497	-3613.69
CALM1	-1.94173	-0.613922	-0.323453	-0.381371	-1.40837	1.11355	-0.253478	-0.797993	-0.875	0.824402	1.111	-0.867
CALM3	-1.05635	-0.397212	-0.251561	-0.301783	-1.33333	1.72714	-0.31719	1.72542	2.199	0	1.339	-1.763
CALML4	-1.07687	1.77778	-0.666667	100	-2.24948	0.6	-0.369949	-0.221597	1.223	0	5.522	-3.292
CALR	-1.18783	-0.509953	-0.387151	0.104321	-0.025641	3.15266	-0.253628	1.53826	1.504	0	-0.974	-0.972
CALU	-1.18408	-0.48574	-0.307007	-0.510373	0	1.71769	-0.281741	-0.675537	-0.603	0.646412	-0.889	-0.305
CAMK1D	-1.0612	2.22222	10.4444	-2.62108	1.48416	-1.27027	-1.31008	-0.294545	1.612	0	4.969	-0.17
CAMK2D	-1.55872	1.25407	-0.0169851	-0.281179	-12.7143	0.01373	0	1.85194	4.43	0	2.619	-4.522
CAMK2G	-1.15177	-0.776129	-0.11276	-0.434188	100	0.16998	-0.251761	-0.409206	-0.225	-0.37092	-0.474	-0.141
CAMK2N1	1.3924	1.33333	-0.222222	100	-0.343195	0.2	-0.0866667	-0.096291	-0.001	-0.0924214	-0.004	-0.001
CAMKK2	-1.10381	-0.91358	0	-0.666667	-2.43381	0	-0.0208668	-0.413793	-0.27	-0.353732	-0.652	-0.555
CAMKV	1.1111	8.44444	0	100	-1.18948	0	-0.0496183	0	3702.01	0	2.838	-0.292
CAMP	1.02857	-0.205128	0	-0.777778	0	0	0.0218855	-0.0961307	2.312	0	26.729	-10689.9
CAMSAP1	-1.52951	-0.430923	-0.0564374	-0.277977	0	0.150706	0	1.21784	1.18	0	1.076	-0.452
CAMSAP1L1	1.06597	-0.339071	-0.138341	-0.442586	-0.538462	0.689189	0	-0.6203	-0.274	-0.470146	-0.448	-0.25
CAMTA1	2.00833	-0.613027	-0.275862	-0.316239	100	0.818182	-0.481481	1.1346	-0.916	1.10988	-0.733	-0.334
CAND1	1.3721	-0.81372	-0.105206	0.010772	-0.162673	0.148488	0	-0.601921	-0.785	0.680735	1.295	-0.514
CAND2	-1.2632	-0.379404	-0.520325	0.227273	100	-3.69231	-2.25333	4.34211	-0.024	2.29358	-0.006	-0.002
CANT1	-1.75267	1.08382	-0.362573	-0.935826	100	0.502703	0	1.43719	-0.621	1.01317	-0.48	-0.29
CAP1	-1.71138	-0.425652	-0.101	-0.182764	-0.102564	0.311104	0	-0.947406	1.296	0	1.323	-1.657
CAP2	-1.03112	100	100	-6.66667	0.107836	-1	-1.64368	-0.768764	-0.602	0.65445	-0.87	1.074
CAPG	-1.93675	-0.592762	-0.311927	-0.58493	0	1.11071	-0.227096	5.80673	2.048	0	-0.392	-0.396
CAPN1	-1.01751	-0.149298	-0.015873	-0.345092	-8.30769	0.118966	0	-0.841518	-0.58	0.770416	-0.64	-0.477
CAPN10	1.03619	1.53983	-0.446541	0.24	-0.857692	0.408437	0	14.3142	-0.002	7.5188	0	-0.001
CAPN12	-1.08875	-0.231626	-0.144766	0.45552	-3.96154	1.66667	-0.662198	1.76457	-0.61	1.31579	-0.335	-0.951
CAPN2	-1.03134	-0.015203	-0.0766618	-0.37956	-0.615385	-1.24737	-0.53459	-0.808238	-0.681	0.75815	-0.837	8.893
CAPN3	1.01898	-0.148148	-0.222222	0	2.03663	-3	-0.464286	5	-0.083	2.6738	-0.018	-0.008
CAPN5	-1.02352	-0.389343	-0.18347	-0.20624	0	0.891176	0	2.13281	2.667	0	1.39	-1.503
CAPN7	1.03896	-0.51174	-0.025513	-0.686015	100	0.0524715	-0.583765	-0.666938	-0.397	0.537634	-0.622	-0.419
CAPNS1	1.03395	-0.615136	-0.202668	-0.277778	0	0.491356	0	1.37772	1.774	0	1.403	-1.013
CAPRIN1	1.41663	-0.802394	-0.235822	-0.310153	-31.8846	0.416227	0	-0.589688	-0.603	0.608273	-0.986	-0.835
CAPRIN2	-1.05229	-0.632479	-0.0493097	-0.253205	100	0.0845547	0	1.74828	-0.261	1.02669	-0.166	-0.029
CAPZA1	-1.26326	-0.666667	-0.333333	0	0	1	0	-0.564137	-0.847	0.723066	1.333	-0.972
CAPZA2	-1.23519	-0.579408	-0.272336	-0.172398	-2.23932	0.886878	0	1.2251	-0.421	0.862813	-0.357	-0.384
CAPZB	-1.43606	-0.5853	-0.229994	-0.330159	0	0.647313	0	1.22193	1.456	0	1.168	-1.213
CARD10	-1.19892	-0.727273	-0.909091	0	100	-5	-0.0325325	-0.47438	-0.128	-0.34904	-0.254	-0.19
CARD11	-1.021	0	3.33333	-0.784966	1.83581	-1	-0.553471	4.19588	-0.009	2.20264	-0.002	0
CARD6	-1.15777	-0.430874	-0.00508906	-0.0103359	0	0.0119522	100	-0.0904977	1.448	0	16.541	-2.206
CARHSP1	1.03319	1.21642	-0.294511	-0.207407	100	0.319458	-0.234343	2.73748	1.206	0	-0.457	-0.61
CARKD	-1.92108	1.01852	-0.15942	-0.0675105	0	0.185567	0	1.76289	2.182	0	1.316	-1.889
CARM1	-1.85895	-0.768407	-0.320138	-0.126605	100	0.714164	0	1.15484	-0.375	0.821018	-0.329	-0.288
CARS	1.09586	1.03961	-0.264734	-0.0168776	100	0.341646	0	2.58819	1.086	0	-0.46	-0.761
CARS2	-1.02696	-0.423529	-0.295425	-0.479286	0	2.30612	-0.458171	2.88834	-0.082	1.55039	-0.031	-0.041
CASC3	1.17997	-0.520276	-0.12354	-0.46149	0	0.311392	0	-0.554198	1.06	0	1.805	-0.689
CASC4	-1.57286	-0.184529	-0.0485232	-0.239455	-0.0769231	0.356774	0	3.27846	-0.445	1.95695	-0.146	-0.182
CASC5	-1.24541	-0.89549	-0.191419	-0.0940171	100	0.271875	-0.0227173	-0.162751	1.21	0	7.751	-6.805
CASD1	-2.34359	3.11111	-0.30303	0.111111	-4.08625	0.107914	0	1.34891	-0.408	0.877963	-0.336	-0.253
CASK	-1.2118	-0.319165	-0.0626398	-0.23569	100	0.244186	0	1.21429	-0.674	1.20919	-0.424	-0.66
CASKIN1	1.02032	-0.149871	-0.00298152	-0.236852	-0.692308	0.0202977	0	1.09009	-0.596	0.820345	-0.608	-0.411
CASP2	-1.0635	-0.503472	-0.302083	1.20113	100	1.5	0	1.01826	2.294	0	2.462	-0.987
CASP3	1.0985	-0.852174	-0.289855	-0.0940171	100	0.515464	-0.0522088	2.16665	1.276	0	-0.647	-0.259
CASP6	1.43751	1.44074	-0.121277	0.159377	-0.400932	0.0919144	0	1.42645	1.23	0	-0.956	1.372
CASP7	-1.05428	3.46173	-0.148148	-0.111111	-1.29293	0.0447094	0	5.92345	3.287	0	-0.617	2.729
CASP8	1.35961	100	100	-2.31111	0.515152	-1.5	-7.08244	-0.0800405	1.405	0	19.203	-1.633
CASP8AP2	1.28189	-0.286448	-0.0776865	-0.594628	-0.0769231	0.372131	0	-0.219233	-0.902	0.517866	3.695	-1.037
CASQ1	-1.10863	-0.133333	-0.4	0	100	-1.5	0	77.869	107.766	0	1.022	-6682.85
CAST	-2.02026	-0.289562	1.91919	-1.06536	0.0728745	-1.17769	0	-0.48908	-0.126	-0.328947	-0.267	-0.434
CAT	-1.18432	1.17925	-0.314465	-0.0977312	100	0.363636	0	-0.850816	1.796	0	2.325	-2.468
CAV1	1.00338	100	100	0	0.715799	0	0.0253041	0	5330.03	0	2.038	-0.393
CAV2	1.28101	-0.273504	-0.0512821	-0.444444	100	0.230769	-0.19502	-0.103825	57.279	0	505.815	-1.364
CBARA1	-1.35063	-0.286171	-0.244604	-0.431866	0	5.88462	-0.22983	2.26435	2.644	0	1.13	-1.222
CBFA2T2	1.01062	-0.541352	-0.182131	-0.310131	100	0.507015	0	1.33219	5.508	0	4.055	-10.004
CBFB	-1.04861	-0.837711	-0.26349	-0.0235571	-2.61538	0.458865	0	-0.719858	1.247	0	1.903	-3.205
CBL	-1.17162	-0.21678	-0.00136054	-0.0896057	0	0.00631579	0	-0.797177	-0.36	0.675676	-0.4	-0.168
CBLB	1.07208	1.79798	-0.878788	9.61905	1.90769	0.956044	0	-0.227273	-0.125	-0.179404	-0.574	-0.142
CBLC	-1.11085	1.10145	-0.376812	-0.222222	100	0.52	-0.397691	7.69101	14.392	0	2.08	-0.865
CBLL1	1.69074	-0.278867	-0.140886	-0.514944	0	1.02105	-0.053432	-0.190235	-0.817	0.442087	4.684	-1.219
CBR1	1.70033	1.24891	-0.545932	-0.319302	100	0.776602	-0.0141612	6.81654	-0.372	3.73134	-0.061	-0.006
CBR3	-1.00044	2.95473	1.20988	-1.61229	0	0.693396	-0.0174029	89.7667	398.075	0	4.92	-34.615
CBR4	-1.40587	-0.237095	-0.132546	-0.200422	0	1.26778	-0.0571429	-0.814834	0.954	0	1.297	-0.702
CBS	-1.10398	-0.0198596	-0.0606061	-0.035249	0	-1.48739	-0.688507	7.84351	2.267	0	-0.318	-0.182
CBX1	1.29848	-0.707434	-0.290168	-0.545366	100	0.695402	0	-0.503781	-1.093	0.781861	1.953	-1.301
CBX2	-1.03035	-0.21872	-0.0888252	-0.331837	0	0.683824	0	-0.489821	-0.058	-0.344353	-0.107	-0.007
CBX3	1.17045	-0.388889	0	0	0	0	-0.0105434	-0.706067	-0.729	0.707714	1.052	-1.105
CBX5	-1.22183	-0.573072	-0.340729	-0.275781	0.358974	1.46649	0	1.01227	1.166	0	1.264	-0.245
CBX6	-1.08657	6.73504	12.3077	48.4444	2.86447	-2.20859	0	13.8832	5.017	0	-0.4	-0.171
CBX7	-1.06201	1.43496	1.46748	-0.254651	1.90256	-45.125	0	0	34.734	0	446.494	-0.337
CBY1	-1.46989	-0.560724	-0.244186	-0.863287	100	0.771429	0	2.13193	2.571	0	1.304	-0.883
CC2D1B	-1.12984	-0.384635	-0.3372	-0.588579	100	7.1087	-0.321748	-0.744924	-0.781	0.722022	1.148	-3.319
CC2D2A	-1.09392	100	100	-7.44444	1.35325	0	0	-0.166667	1.272	0	8.182	-0.212
CCAR1	1.08694	-0.452318	-0.0763236	-0.390163	-1.61538	0.202991	0	-0.419965	-0.553	-0.485909	1.263	-0.518
CCBE1	1.00805	-0.5	0	0	0	0	-0.0152047	3.84211	-0.246	2.15054	-0.07	-0.225
CCBP2	-1.04627	100	100	-2.59259	0.620321	0	-0.213733	-0.350317	-0.35	-0.361795	-0.943	2710.1
CCDC101	1.09601	-0.457738	-0.118976	-0.205079	0	0.35121	0	-0.864276	3.254	0	3.611	-8.143
CCDC102A	1.14289	100	100	-0.606815	0.00769231	-1.04237	0	9.99206	14.218	0	1.581	-4.583
CCDC103	-1.09764	100	100	0	0.563145	0	-0.0440252	0	1468.53	0	37.422	-9.542
CCDC104	-1.00271	1.53128	2.29132	-1.65039	0	-3.01474	0	-0.640569	4.058	0	6.913	-0.694
CCDC106	-1.26707	-0.19883	-0.175439	0.611111	100	7.5	0	7.1165	1.222	0	-0.191	-0.247
CCDC107	-1.31795	-0.551834	-0.23126	-0.253205	0	0.721393	0	2.46914	0	1.78571	0	0
CCDC109A	1.26665	-0.148148	0	0	-41.3846	0	-0.616578	2.56646	1.382	0	-0.593	-0.668
CCDC109B	1.94736	-0.527778	0	-0.777778	-3.28705	0	-0.300538	2.774	8.895	0	2.751	-10.424
CCDC111	1.05569	1.43791	-0.165913	0.188034	-1.33672	0.130435	0	2.69925	1.485	0	-0.613	-0.147
CCDC112	1.12712	-0.888889	-0.133333	0	2.84163	0.176471	0	-0.123633	-0.569	-0.301932	5.117	-0.309
CCDC113	-1.1795	100	100	0	0.644624	0	-0.0442177	0	-0.683	-0.284495	137.033	-0.039
CCDC115	1.057	-0.443597	-0.0703092	-0.0220174	0	0.188351	0	-0.64474	4.124	0	6.589	-0.699
CCDC117	-1.34963	-0.279021	-0.0433844	-0.252202	-0.711538	0.184116	0	-0.759428	1.913	0	2.79	-1.627
CCDC12	-1.02186	-0.698873	-0.463768	-0.337449	0	1.9726	-0.572327	-0.650607	-0.89	0.732601	1.434	-1.294
CCDC120	-1.13777	-0.38282	-0.336134	-0.263889	100	7.2	0	1.12645	2	0	1.662	-0.792
CCDC122	-1.02792	100	100	-1.68254	1.05026	-1.125	0	-0.5737	1.101	0	2.071	-0.659
CCDC123	-1.0443	-0.377499	-0.104603	-0.388066	0	0.383305	0	-0.479881	5.402	0	12.51	-2.24
CCDC124	1.04187	-0.367291	-0.114111	-0.198084	-9.28205	0.450711	0	1.27939	2.007	0	1.633	-2.873
CCDC125	-1.05091	-0.4	1.04444	-1.59788	-1.33203	-1.62069	0.370054	-0.385493	-0.166	-0.287191	-0.445	3.939
CCDC126	1.0512	-0.285419	0	-0.268928	-0.153846	0	0	-0.0919325	-0.554	-0.284981	5.959	-0.699
CCDC127	-1.05824	1.45121	-0.127536	0.107937	-1.25753	0.0963504	0	2.4725	1.075	0	-0.481	-0.538
CCDC130	-1.23062	-0.581098	-0.0727969	-0.511801	0	0.143216	0	1.17139	-0.183	0.691085	-0.173	-0.17
CCDC132	-1.12729	1.57143	1.53968	-0.610101	0.0622711	48.5	0	-0.308062	-0.309	-0.302115	1.037	-0.427
CCDC134	-1.19894	-0.292593	-0.248889	-0.324022	0	5.69492	-0.498249	1.49066	-0.811	1.12108	-0.605	-0.698
CCDC137	1.56767	-0.628858	-0.0740741	-0.299694	0	0.133519	0	1.07974	1.607	0	1.531	-2.572
CCDC138	1.59126	-0.488889	-0.366667	-0.444444	100	3	0	-0.219429	-0.538	-0.380807	2.002	-0.461
CCDC14	-1.11404	-0.41991	-0.0552017	-0.306878	0	0.151358	0	-0.227377	-0.606	-0.372024	2.962	-0.664
CCDC142	1.07954	-0.944444	-0.333333	0	0	0.545455	-0.230874	-0.165953	-0.558	-0.322685	3.605	-0.714
CCDC146	1.01899	100	100	0	0.0742558	0	-0.0962963	0	-0.238	-0.0990295	168.199	-4.717
CCDC148	-1.13054	100	100	0	0.804083	0	-0.131313	-0.455534	-0.85	0.593472	2.075	-1.769
CCDC152	-2.69329	100	100	-0.941581	7.13151	-1.02273	-0.0316704	2.06231	2.088	0	1.125	-0.32
CCDC153	-1.11347	-0.333333	0	-0.740741	-15	0	0.0254902	5.93962	-0.002	3.125	0	-0.001
CCDC18	1.06019	-0.929705	-0.244898	-0.340741	100	0.357616	0	-0.623266	1.384	0	1.751	-1.921
CCDC21	1.01232	-0.92504	-0.743222	-0.138889	100	4.08772	0	1.14409	-0.41	0.794281	-0.384	-0.507
CCDC22	-1.01865	-0.662887	-0.283447	-0.234234	100	0.747012	0	1.17575	-0.255	0.723589	-0.241	3.421
CCDC23	1.18026	-0.760317	-0.261905	-0.442002	100	0.525478	0	1.92136	-0.349	1.18343	-0.196	-0.297
CCDC24	1.04085	-0.285714	0	-0.888889	-3.6	0	0	19.467	-0.451	10.4167	-0.026	-0.01
CCDC25	-1.33132	-0.429353	-0.420772	-0.162419	-18	49.0345	-3.00142	1.57733	-0.285	1.10254	-0.169	-0.102
CCDC28A	-1.1285	1.34535	-0.0540541	-1.75	-0.379487	0.0418605	0	-0.971301	-0.267	0.702741	-0.263	-0.306
CCDC28B	-1.10188	1.6	1.24444	-9.06667	0.00750469	3.5	-0.0492424	9.50893	-0.264	5.10204	-0.031	-0.002
CCDC34	-1.10799	1.08042	-0.523444	-0.462963	100	0.939796	0	-0.370737	-0.302	-0.328407	-0.871	-0.377
CCDC41	-1.29623	-0.412698	-0.248785	-0.27425	100	1.51779	-0.288889	-0.0838537	2.433	0	32.215	-0.963
CCDC43	-1.30031	-0.618626	-0.0976236	-0.513914	-0.945055	0.187377	0	1.01352	-0.828	0.938086	-0.815	1.013
CCDC45	-1.22561	1.14363	-0.325203	-0.518519	100	0.397351	0	-0.180492	1.61	0	8.294	-1.375
CCDC47	-1.79806	-0.295333	-0.353706	-0.333111	0	-6.05941	-0.151163	-0.61077	-0.478	0.572082	-0.748	2.082
CCDC50	-1.06929	-0.378663	-0.119545	-0.42064	0	0.461351	0	-0.899497	-0.091	-0.518941	-0.11	-0.261
CCDC51	-1.22439	1.22407	-0.3	-0.346405	0	0.324649	-0.108333	1.11899	-0.386	0.794913	-0.355	-0.612
CCDC52	-1.08941	1.28495	-0.483871	-0.323232	100	0.604027	0	-0.41131	-0.402	-0.384172	1.084	-0.467
CCDC55	1.44386	-0.360113	-0.0803383	-0.310162	0	0.287154	0	-0.626216	-1.073	0.891266	1.408	-1.395
CCDC56	1.36504	-0.782344	-0.387823	-0.226772	0	0.983025	0	1.6204	1.52	0	1.016	-1.211
CCDC58	1.20843	1.39661	-0.415655	-0.323077	100	0.423724	0	-0.462949	1.668	0	3.605	-1.371
CCDC59	1.2161	-0.418783	-0.167059	-0.297035	-9.38462	0.663662	0	-0.704928	-0.496	0.63012	-0.684	-0.951
CCDC60	1.09595	-0.380952	0	8.96296	0.320513	0	-0.0412698	0	656.993	0	656.993	-10.352
CCDC61	-1.09006	-0.131797	-0.0762411	-0.515152	0	1.37234	-0.16738	5.67669	-0.002	2.97619	0	-0.003
CCDC64	1.10776	100	100	0	0.021978	0	-0.326019	2.18622	2.109	0	1.072	-3.661
CCDC65	2.00373	-0.333333	0	-0.814815	0	0	-1.48795	0	1.332	0	55.446	-0.05
CCDC66	1.23333	-0.952572	-0.0614562	-0.42893	0	0.0689655	0	-0.436566	-0.398	-0.395257	1.011	-0.535
CCDC68	-1.75806	-0.666667	-0.045977	-0.380952	0	0.0740741	0	1.84106	6.037	0	3.647	-2028.16
CCDC72	1.0327	-0.451852	-0.0888889	-0.443084	0	0.244898	-15.1667	3.02002	1.467	0	-0.48	-0.928
CCDC73	-1.05108	-0.630098	-0.181435	-0.344272	0	0.404389	-0.105691	-0.87234	-0.618	0.758725	-0.719	-0.988
CCDC76	1.09056	1.09259	-0.785714	0	0	2.56034	0.571572	-0.281439	-0.285	-0.271739	1.085	-0.431
CCDC77	-1.02192	1.2601	-0.712121	-0.419753	100	1.29954	-0.393939	1.36698	1.567	0	1.003	-0.648
CCDC8	-1.13302	100	100	0	0.0677724	0	-0.517002	26.85	113.589	0	4.751	-0.7
CCDC80	-1.07122	100	100	-1.20988	1.04282	0	0.320801	5.59761	8.285	0	1.648	-2.212
CCDC82	1.12045	100	100	0.222222	0.27265	0	0.12688	-0.949081	-0.463	0.691085	-0.542	-0.187
CCDC84	1.0422	-0.381462	-0.399287	-0.22695	0	-22.4	-0.17701	1.42524	-0.74	1.0627	-0.571	1.219
CCDC85B	1.16385	1.52469	-0.12963	0.0634921	-4.37363	0.0929204	0	7.89313	-0.189	4.80769	-0.023	-0.01
CCDC85C	-1.52041	-0.037037	0	0	0	0	0.245946	1.54785	-0.312	0.956938	-0.22	-0.563
CCDC86	1.80572	-0.553562	-0.240892	-0.364405	0	0.770435	0	-0.3855	-0.546	-0.442674	1.479	-0.948
CCDC88A	1.19238	-0.718129	-0.207018	-0.390572	100	0.405034	0	-0.624557	1.042	0	1.853	-0.247
CCDC88C	1.10591	2.72222	1.66667	-2.08754	0.164774	1.57895	-0.256632	1.32481	-0.042	0.713267	-0.036	-0.031
CCDC9	-1.00691	-0.760234	-0.140351	-0.0215054	0	0.226415	0	3.02369	1.102	0	-0.405	-0.517
CCDC90A	-2.03027	-0.218599	0	0.326275	0	0	0	-0.551289	-1.058	0.809717	1.672	-4.279
CCDC90B	1.10187	1.11812	-0.128944	-0.0464596	0	0.130354	0	-0.363382	1.33	0	3.767	-1.25
CCDC91	-1.03645	-0.447071	-0.108747	-0.0994419	0	0.321429	0	-0.0731414	-0.787	-0.370096	10.921	-1.01
CCDC93	-2.0039	-0.689907	-0.0423032	-0.583633	0	0.0653226	0	-0.435092	-0.869	0.665779	1.668	-0.753
CCDC94	1.23696	-0.971808	-0.278607	-0.458333	100	0.401914	0	-0.862983	-0.672	0.734214	-0.864	-0.847
CCDC96	1.61625	1.23175	-0.0380952	0.492063	-2.12821	0.0319149	0	0	93.315	0	93.315	-0.148
CCDC97	-1.09651	-0.791436	-0.152824	-0.420786	0	0.239306	0	-0.511858	-0.212	-0.369959	-0.438	-0.309
CCDC99	1.34452	-0.391684	-0.0497904	-0.175983	-1.23077	0.145631	0	-0.369671	1.811	0	4.697	-1.121
CCHCR1	1.18795	-0.696449	-0.0790378	0.374269	0	0.128015	0	-0.387964	-0.49	-0.40783	1.402	-0.546
CCIN	1.18362	100	100	0	0.29722	0	-0.176021	0	-0.011	-0.00470272	20.403	-20.403
CCKBR	1.00647	100	100	0	0.992308	0	0.347626	2.76352	-0.008	1.61031	-0.003	-0.322
CCL22	-1.33011	-0.444444	0	0	0	0	0	-0.104046	-1.023	0.488759	9.525	-1.199
CCL26	-1.60599	100	100	0	0.948071	0	0.169997	12.7365	-0.001	6.71141	0	0
CCL28	-1.12311	100	100	0	0.656512	0	0.0520364	-0.782841	-0.011	-0.4158	-0.016	-0.29
CCL5	-1.02713	100	100	37.3333	0.128378	0	0.747126	1.63648	1.803	0	1.169	-1.32
CCM2	-1.08008	-0.681564	-0.413408	0.285205	100	1.54167	0	-0.687212	2.143	0	3.463	-3.267
CCNA2	-1.07817	-0.435576	-0.121968	-0.265426	-1.17949	0.388917	0	-0.690529	-0.947	0.794913	1.379	-1.157
CCNB1	2.42241	-0.546087	-0.0951687	-0.599557	35.8462	0.211055	0	-0.261047	1.636	0	6.289	-1.723
CCNB1IP1	3.69691	1.45503	-0.279365	0.520039	-4.37912	0.237624	0	-0.876092	1.327	0	1.51	-0.744
CCNB2	1.36866	-0.861039	-0.357992	-0.171527	100	0.711649	0	-0.64037	-0.873	0.749064	1.321	-0.829
CCNC	1.05494	-0.596521	-0.274411	-0.0812261	0	0.851916	0	-0.662818	-0.808	0.750751	1.138	-1.299
CCND1	1.02454	-0.389993	2.95806	-0.644114	4.39927	-1.15186	0	20.0973	-0.094	10.6383	-0.005	-0.001
CCNDBP1	1.12567	-0.549054	-0.201994	-0.161406	0	0.582015	0	-0.778194	2.121	0	2.679	-6.847
CCNE1	2.23813	-0.32255	-0.142434	-0.280624	0.461538	0.790789	0	-0.697635	-0.723	0.749625	-0.941	-0.412
CCNE2	-1.22035	-0.662402	-0.211798	-0.420403	100	0.470032	0	-0.679381	-0.737	0.689655	1.124	-0.719
CCNF	-1.51584	-0.666049	-0.250348	-0.469136	100	0.60223	0	-0.327415	1.41	0	4.768	-1.588
CCNG1	1.07089	1.51817	-0.351402	0.278759	-2.64469	0.301175	0	1.03424	-0.843	0.944287	-0.83	-0.68
CCNG2	1.8509	-0.407407	-0.259259	-0.333333	100	1.75	0	-0.734637	1.938	0	2.929	-0.285
CCNH	-1.31923	1.22055	-0.329156	-0.0396825	100	0.36926	0	2.12035	1.319	0	-0.651	-0.479
CCNI	1.0698	2.01743	-0.901961	100	-1.01669	0.808594	-0.555556	1.29336	1.426	0	1.189	-2.138
CCNJ	-1.04443	-0.455556	-0.025	-0.876044	0	0.0580645	-0.129726	-0.442748	1.602	0	3.718	-1.579
CCNK	1.28968	-0.411538	-0.149909	-0.272509	0	0.572981	0	-0.398663	-0.421	-0.420168	1.001	-0.614
CCNL2	1.17658	-0.668709	-0.1317	-0.187056	0	0.245247	0	-0.293175	-0.754	0.489956	2.504	-0.811
CCNT1	1.0582	-0.193595	-0.126677	-0.238095	0	1.89305	-0.180007	2.17056	-0.122	1.19048	-0.062	-0.06
CCNT2	1.05519	-0.437012	-0.0914158	-0.234645	0	0.264516	0	-0.454719	-1.163	0.815661	2.05	-1.034
CCNY	-1.46658	-0.991383	-0.548299	-0.00694444	0	1.23746	-0.105949	1.09544	1.029	0	-0.936	1.322
CCNYL1	1.10673	-0.715245	-0.186047	-0.421053	0	0.351562	0	-0.574105	1.066	0	1.757	-0.966
CCPG1	1.66644	-0.495769	-0.25052	-0.474152	0	1.02149	0.0449827	5.04492	5.738	0	1.193	-2.15
CCR6	-1.09862	100	100	0	0.306737	0	-0.226726	-0.101201	1.221	0	13.079	-1.016
CCR8	1.08404	-0.271605	0	2.44444	0	0	-0.0884354	0	6131.24	0	6131.24	-6131.24
CCRL1	-1.10778	-0.722222	0	0	5.01099	0	-0.0806864	0	1015.15	0	1015.15	-25.527
CCRN4L	2.83839	-0.916026	-0.0492212	-0.337151	0	0.0567846	0	1.21982	1.143	0	1.02	-1.736
CCS	-1.18872	-0.39436	-0.142677	-0.208127	0	0.56689	0	1.27029	3.512	0	2.809	-3.502
CCT2	1.17419	1.02659	-0.338462	-0.275663	0	0.491861	0	-0.856634	-1.036	0.956938	1.151	-1.458
CCT3	1.44734	-0.766211	-0.328106	-0.490856	0	0.748921	0	1.20616	1.093	0	-0.932	1.037
CCT4	1.16456	-0.970975	-0.285105	-0.239631	0.021978	0.415684	0	1.14642	1.15	0	-0.987	1.212
CCT5	1.10969	-0.809112	-0.236197	-0.300584	-6.61538	0.412273	0	-0.978389	-0.725	0.897666	-0.71	1.08
CCT6A	1.24372	-0.973974	-0.325828	-0.189758	0.956044	0.502708	0	-0.834065	-0.807	0.834028	-0.946	1.302
CCT7	1.13148	-0.880019	-0.241664	-0.228187	0.72156	0.378573	0	1.51653	-0.713	1.14679	-0.489	-0.899
CCT8	1.00361	-0.773	-0.256389	-0.498692	0	0.49629	0	-0.67685	-0.651	0.68306	-0.923	-0.874
CD109	-1.20378	100	100	-1.34866	0	0	-0.0548523	0	5.787	0	1186.26	-3.892
CD14	1.05343	100	100	0	0.0573726	0	-0.157576	0	5139.21	0	5139.21	-5139.21
CD151	-2.93571	-0.259293	-0.0817204	0.0723039	-0.153846	0.460208	0	1.23674	-0.518	0.899281	-0.442	-0.845
CD164	-1.20355	-0.531097	-0.197388	0.565414	-3.378	0.591499	0	-0.676739	-0.299	-0.511247	-0.451	1.056
CD22	-1.13557	2.91111	0	0.222222	-10.1333	0	0	0	-0.175	-0.072812	102.318	-102.318
CD276	-1.17013	2.88889	1.57576	-0.782961	21.9298	1.2	0	1.46527	-0.414	1.06383	-0.271	-0.228
CD2AP	-1.18137	-0.682409	-0.111417	-0.023968	0	0.195128	0	-0.474525	1.987	0	3.951	-2.211
CD2BP2	-1.15737	-0.460794	-0.212781	-0.72815	0	0.857939	0	-0.640486	-0.561	0.63012	-0.826	-0.814
CD300LG	-1.09046	0	0	0	-3.66023	0	0.132796	-0.0939431	-0.289	-0.1734	3.188	-0.714
CD302	1.20834	-0.0167264	-0.00358423	-0.208198	0	0.272727	-0.0800079	-0.0699708	8.223	0	128.423	-5.275
CD320	1.02655	-0.263975	-0.0136974	-0.335713	0	0.0547288	0	2.82013	3.358	0	1.251	-5.103
CD3EAP	1.56307	-0.686397	-0.320872	-0.467354	0	0.877841	-0.0792683	-0.894118	-0.459	0.690131	-0.537	-0.465
CD3G	-1.08672	5.77778	0	100	-5.16725	0	0	0	2.569	0	143.328	-0.704
CD44	-1.0288	100	100	-0.757856	0.156328	-1.5	-0.304202	0	1172.26	0	-0.99	-0.853
CD46	-1.22769	100	100	0	1.27238	0	0.157619	-0.313795	-0.174	-0.245278	-0.588	-0.288
CD47	1.07182	-0.409214	-0.00813008	-0.183007	0	0.0202703	0	-0.561517	-0.185	-0.373134	-0.366	1.76
CD53	1.00755	100	100	0	1.31855	0	0.363577	1.0433	-0.293	0.672495	-0.31	28.478
CD55	-1.29624	-0.21645	-0.004329	-0.270042	0	0.0204082	0	-0.332071	-0.288	-0.316256	-0.855	4.488
CD6	-1.09608	100	100	0	0.173219	0	-0.129295	0	-0.051	-0.0213311	44.204	-44.204
CD63	1.15073	-0.419036	-0.0640135	-0.15289	-2.74359	0.180308	0.0646766	1.38022	1.397	0	-0.967	-0.854
CD68	4.13385	1.57706	-0.129032	0.177778	-1.45938	0.0891089	0	-0.625348	3.437	0	5.963	-7.475
CD70	1.02119	100	100	0	0.166667	0	0.0897377	0	242.598	0	-0.032	-0.176
CD72	1.05706	1.07071	1.0101	0.718519	0.179848	16.6667	-2.46749	0	26.425	0	26.425	-0.012
CD81	-1.00904	100	100	0.648148	2.11765	-1.38889	0	-0.915845	1.869	0	2.057	-4.185
CD82	1.08695	100	100	-1.51515	0.498077	-1.5	0.124859	-0.529236	0.998	0	2.007	-0.522
CD83	1.2843	100	100	0	0.548503	0	-0.192639	1.43975	-0.074	0.786782	-0.057	-0.009
CD84	-1.07585	100	100	-3.7037	0.443249	0	1.35417	0	-0.818	-0.340948	112.801	-1.312
CD9	1.76927	-0.98284	-0.10488	-0.0364299	0	0.119458	0	1.03677	2.195	0	2.271	-1.777
CD96	1.14617	100	100	0	0.385353	0	-0.306266	-0.383385	1.06	0	2.939	-0.886
CD97	1.02223	-0.88014	-0.136483	-0.361529	0	0.183529	0	1.19768	-0.892	1.02775	-0.793	6.083
CDA	1.10822	-0.293333	-0.0266667	-0.37037	0	0.1	-0.264968	33.3531	25.418	0	-0.809	5.901
CDADC1	-1.05887	2.4767	-0.27957	0.782828	-0.501103	0.127243	0	1.08993	-0.001	0.572082	-0.001	-0.002
CDC123	1.05572	-0.883345	-0.419958	-0.503902	100	0.906281	0	-0.942045	-0.76	0.867303	-0.805	-0.655
CDC14A	-1.03188	-0.273902	-0.20155	-0.328889	0	2.78571	-0.025641	-0.562701	-0.003	-0.294291	-0.006	-0.003
CDC14B	-1.00602	-0.358907	-0.0453357	-0.38274	0	0.144578	0	1.75246	2.105	0	-0.952	-0.201
CDC16	-1.00324	-0.547402	-0.319481	-0.149603	0	1.40172	-0.351035	-0.803877	1.109	0	1.432	-0.625
CDC20	1.29978	-0.286035	-0.0866195	-0.115915	0	0.434366	0	-0.345347	1.153	0	3.379	-0.735
CDC23	1.02423	-0.636914	-0.206423	-0.321	2.17308	0.479506	-13	-0.839975	1.634	0	1.513	-0.71
CDC25A	-1.04475	-0.750381	-0.180365	-0.302272	0	0.316422	0	-0.427374	-0.619	0.49554	1.519	-1.143
CDC25B	-1.01979	-0.243854	-0.0737463	-0.154368	100	0.433526	-1.08333	-0.77855	2.937	0	4.183	-10.754
CDC25C	-1.2598	-0.486432	-0.0874036	-0.458116	0	0.219041	0	-0.331457	-0.119	-0.316756	-0.259	-0.068
CDC26	1.08619	3.37165	-0.873563	100	-0.279458	0.349693	0	-0.45282	-0.743	0.558659	1.74	-1.111
CDC27	1.01987	-0.439672	-0.0897503	-0.288117	-9.38462	0.256487	0	-0.620658	1.235	0	2.062	-2.416
CDC34	1.04657	-0.50699	-0.135486	-0.0487265	-1.72308	0.364694	0	1.43056	1.067	0	-0.748	-0.987
CDC37	1.52811	-0.519583	-0.219129	-0.355306	-3.12402	0.729326	0	1.12358	-0.895	1.02041	-0.807	-0.915
CDC37L1	-1.00273	-0.581667	-0.201667	-0.214703	0	0.530702	-0.0680628	-0.602308	-0.569	0.553403	1.048	-0.398
CDC40	-1.23669	-0.407821	-0.00558659	-0.0139683	0	0.0138889	0	1.2394	-0.378	0.820345	-0.332	-0.264
CDC42	-1.37793	-0.732041	-0.160436	-0.188748	-0.0307692	0.280678	0	-0.731498	-0.682	0.719424	-0.914	1.698
CDC42BPA	-1.10655	1.3899	-0.278788	0.407407	-1.11233	0.250909	0	1.21353	2.38	0	2.179	-2.09
CDC42BPG	-1.55727	-0.456019	-0.496528	0.134503	100	-12.2571	0	0	4.642	0	2038.52	-11.044
CDC42EP2	1.34363	-0.205893	-0.00425985	-0.236887	0	0.0211268	100	-0.127957	-0.005	-0.0691133	-0.04	-0.004
CDC42EP3	1.40814	5.84	1.06667	87.3333	-0.830769	0.223464	100	1.80505	3.715	0	2.287	-0.222
CDC42EP4	1.22756	-0.148418	-0.846715	-0.441984	100	-1.21254	0	15.9068	48.487	0	3.075	-6.871
CDC42SE1	-1.2292	-0.779956	-0.45098	-0.822695	100	1.37086	0	-0.835926	-0.492	0.714796	-0.563	1.071
CDC42SE2	-1.56409	-0.47996	-0.122712	-0.25769	-0.307692	0.34349	0	-0.464688	-0.375	-0.401123	-0.894	1.21
CDC5L	1.14029	1.04787	-0.189723	-0.220183	0	0.221085	0	-0.845726	1.211	0	1.38	-1.078
CDC6	1.06962	-0.315937	-0.208193	-0.16624	-0.307692	1.93229	-15.6825	1.34916	1.09	0	-0.834	1.264
CDC7	-1.11006	-0.580877	-0.142798	-0.2995	0	0.325963	0	-0.0843956	1.955	0	23.316	-1.857
CDC73	1.04719	1.15258	-0.19492	-0.475288	100	0.203537	0	1.02951	-0.477	0.845309	-0.431	-0.676
CDCA2	1.11616	-0.393266	-0.269697	-0.320692	100	2.18256	0	-0.325286	-0.569	-0.415455	1.86	-0.539
CDCA3	1.05809	-0.530288	-0.149144	-0.41256	-0.173077	0.391304	0	-0.778914	-0.545	0.67659	-0.707	1.073
CDCA4	-1.04961	-0.360213	-0.253999	-0.147619	0	2.39139	-0.818219	1.40565	1.324	0	-0.937	1.14
CDCA5	-1.01468	-0.784314	-0.155335	-0.403292	0	0.246964	0	1.13753	-0.697	0.937207	-0.629	-0.452
CDCA7	1.31566	-0.689507	-0.576731	-0.300654	100	5.11392	0	2.31214	-0.327	1.44718	-0.146	-0.135
CDCA7L	-1.07021	-0.783626	-0.175439	-0.0634921	0	0.288462	0	0	206.295	0	-0.033	-0.003
CDCA8	1.0665	-0.474288	-0.176132	-0.301534	-0.288462	0.590739	0	-0.915497	0.919	0	1.111	-0.89
CDCP1	-1.27513	-0.555556	-0.0666667	-0.222222	0	0.136364	0	0	1.937	0	3057.9	-0.51
CDH1	-1.06189	-0.329482	-0.104065	-0.0911204	-0.0430769	0.461655	0	-0.399729	-0.331	-0.378358	-0.804	-0.994
CDH11	-1.03611	100	100	-1.47475	3.42657	0	0	1157.31	220.989	0	-0.21	2.446
CDH17	1.61443	100	100	0.222222	0.0382536	0	-0.5701	0	2.696	0	21.413	-21.413
CDH2	-1.03459	-0.412698	0	-0.222222	-11.4615	0	-0.528455	165.154	93.934	0	-0.653	-0.323
CDH23	1.03886	-0.444444	0	0	-6.35692	0	-0.522698	0	1.319	0	219.363	-0.48
CDH24	1.40503	100	100	0	1.45373	0	-0.0628019	0	33.448	0	33.448	-0.048
CDH3	1.31505	-0.165884	-0.2723	-0.105983	0	-2.55882	-0.0808709	2.09204	-0.506	1.3089	-0.269	-0.08
CDH8	-1.01427	100	100	-1.33333	0.0285416	0	0.275329	8.75	1.502	0	-0.191	-0.291
CDIPT	-1.01515	-0.502813	-0.0854578	-0.288159	-2.70769	0.204761	0	1.59093	-0.728	1.1919	-0.478	1.404
CDK1	-1.10505	-0.73526	-0.135954	-0.294264	-0.0384615	0.226852	0	-0.411739	0.971	0	2.503	-2.058
CDK10	-1.02774	1.14286	-0.595238	-0.311111	100	1.08696	0	-0.942596	2.684	0	3.124	-1.246
CDK12	-1.0677	-0.693603	-0.026936	0.0689655	100	0.040404	-0.0416166	-0.245502	1.128	0	4.373	-0.74
CDK13	1.12391	-0.561111	-0.508333	-0.367324	0	9.63158	-0.347852	-0.557888	-0.566	0.550964	1.047	-0.434
CDK14	-1.58777	-0.013245	0	-0.522114	0	0	0	3.91235	14.388	0	4.083	-0.91
CDK16	1.05507	-0.656653	-0.176276	-0.321112	0	0.366953	0	1.9491	1.069	0	-0.607	1.167
CDK17	-1.0191	3.00882	-0.518519	-0.346561	-2.27069	0.208215	0	1.49115	1.927	0	1.435	-0.783
CDK19	1.04794	-0.98913	-0.311594	-0.38806	0	0.459893	0	1.01529	1.311	0	1.36	-1.262
CDK2	-1.08566	-0.326569	-0.0924464	-0.312757	0	0.394864	0	-0.605776	-0.184	-0.437063	-0.298	-0.179
CDK20	-1.04302	1.24242	-0.161616	-0.722222	-8.92308	0.149533	0	7.74825	-0.006	4.06504	-0.001	-0.001
CDK2AP1	-1.08639	0	0	0	62.6154	0	-0.311458	-0.53627	-0.883	0.660939	1.757	-0.428
CDK2AP2	1.19876	-0.483394	-0.335942	-0.49723	0	2.2783	-0.591038	1.37236	2.56	0	1.873	-1.718
CDK3	1.03188	100	100	0	0.14463	0	-0.0435074	0	2.519	0	9926.31	-4.981
CDK4	-1.10011	1.35569	-0.711578	-0.467593	0	1.10474	0	1.49812	1.178	0	-0.794	1.048
CDK5	-1.06945	-0.504762	-0.154762	-0.198291	0	0.442177	-6.5	-0.494646	1.242	0	2.766	-1.406
CDK5R1	1.41211	-0.35461	-0.0283688	0.236111	0	0.0869565	0	-0.0563107	-0.05	-0.0502664	-0.989	-0.013
CDK5RAP1	-1.00134	-0.770609	-0.526882	-0.166667	0	2.16176	-0.109875	1.04385	1.022	0	-0.975	1.208
CDK5RAP2	-1.40841	7.22222	4.05556	-1.87055	0.032967	1.2807	0	-0.795409	1.208	0	1.683	-1.621
CDK5RAP3	-1.13447	-0.605097	-0.382875	-0.580981	100	1.72294	-0.48366	1.1816	1.315	0	1.118	-0.393
CDK6	1.12501	1.03704	0	100	-2.08348	0	-0.0299539	-0.370591	-0.344	-0.35868	-0.93	1.274
CDK7	1.51011	-0.683477	-0.263212	-0.481793	100	0.626301	0	1.40143	1.118	0	-0.733	1
CDK8	-1.08602	-0.313904	-0.1102	-0.40659	0	0.540984	0	-0.836976	-0.01	-0.505306	-0.012	-0.018
CDK9	-1.0345	-0.717194	-0.151582	-0.172732	0	0.267997	0	1.74851	-0.652	1.29534	-0.372	-0.332
CDKAL1	-1.13207	5.26984	-0.126984	0.388889	-0.482781	0.0246914	0	-0.589056	1.296	0	2.387	-0.702
CDKL2	2.39933	-0.53997	-0.0271493	-0.494658	100	0.0529412	0	0	48.769	0	48.769	-0.037
CDKL5	-1.11684	-0.235294	0	0	0	0	-0.0734463	6.11852	6.643	0	1.206	-0.069
CDKN1A	1.62451	-0.36829	-0.0730337	-0.541244	0	0.247357	0	0	2511.67	0	3.474	-0.302
CDKN1B	-1.02243	20.254	-0.380952	100	-1.2424	0.0191693	0	-0.319207	7.851	0	27.309	-1.635
CDKN1C	-1.00796	-0.232619	-0.0662768	-0.188034	100	0.398438	0	0	2.207	0	1258.87	-0.068
CDKN2AIP	1.05517	-0.412821	-0.214103	-0.414939	0	1.07742	-0.402568	1.47223	2.87	0	2.158	-1.312
CDKN2AIPNL	1.15502	-0.652389	-0.330038	-0.483363	0.153846	1.02385	0	1.9038	1.163	0	-0.628	-0.571
CDKN2B	-1.03215	-0.133333	1.6	-1.16222	11.9352	-1.09091	0	0	16.795	0	1258.73	-42.18
CDKN2D	-1.16902	0	0	0	-2.2969	0	0.354344	-0.133371	-0.484	-0.285388	3.384	-1.197
CDKN3	-1.59998	-0.74386	-0.0280702	-0.845411	100	0.0392157	-2.66667	-0.780847	1.076	0	1.303	-2.41
CDNF	-1.18158	20.4444	0	100	-0.769231	0	-0.169271	-0.0784641	-0.565	-0.276625	8.014	-17.559
CDO1	1.51855	-0.179023	-0.0318506	-0.352841	0	0.216418	-9.90476	-0.151357	1.238	0	9.117	-0.207
CDON	1.00361	-0.54321	1.48148	-0.677209	1.13043	-1.57895	-0.0637255	0	26.602	0	781.133	-0.811
CDR2	1.24247	-0.500605	-0.325345	-0.5996	0	1.85635	-0.136739	1.52843	8.626	0	5.024	-2.166
CDR2L	1.01894	1.52381	8.38095	-3.38204	1.57875	-1.22222	0	8.77904	12.401	0	1.513	-3.177
CDRT4	1.1103	100	100	0	0.571512	0	-0.351228	1.7197	1.884	0	1.217	-2.833
CDS2	-1.19121	-0.50275	-0.188829	-0.566093	0	0.60152	0	1.40753	-0.203	1.39276	-0.091	-0.044
CDSN	-1.07715	-0.271003	-0.0325203	-0.0505051	0	0.136364	0	0	2692.24	0	2692.24	-2692.24
CDT1	1.21664	-0.709056	-0.18162	-0.244317	-0.0307692	0.344346	0	1.79334	-0.902	1.42857	-0.5	1.24
CDV3	-1.26645	-0.619693	-0.363144	-0.773845	100	1.41549	-0.0619343	-0.578403	-0.644	0.604961	1.117	-1.878
CDX1	1.00464	-0.00968661	-0.00854701	-0.0628726	0	7.5	0	5.53696	3.135	0	-0.627	22447
CDX2	-1.70235	-0.0147017	0	-0.43507	-5.38462	0	3.25	-0.515777	-0.212	-0.405022	-0.39	5158.38
CDYL	-1.22894	1.08333	-0.633333	-0.0469136	100	1.40741	0	-0.371027	-0.522	-0.435161	1.4	-0.772
CDYL2	-1.94395	4.62585	-0.312925	0.296296	-2.82865	0.0725552	0	8.36709	1.42	0	-0.188	-0.222
CEACAM19	-1.27683	2.23704	-0.0444444	0.222222	-1.31174	0.0202703	-0.0195195	0	364.258	0	-0.162	364.258
CEBPA	1.01897	-0.289034	0	-0.498696	0	0	0	-0.748999	-0.042	-0.479616	-0.053	-0.336
CEBPD	-1.54576	-0.394858	-0.969697	0	100	-1.6869	-0.0431607	20.2784	-1.06	17.2414	-0.037	-0.028
CEBPG	-1.27693	-0.404079	-0.097761	-0.462231	-1.23077	0.319149	0	1.17107	-0.257	0.786164	-0.221	-0.463
CEBPZ	1.32549	-0.472364	-0.271684	-0.226973	0.0384615	1.35381	0	-0.881211	2.397	0	2.511	-1.087
CECR5	1.17556	1.37778	2	5.57265	0.00569801	-3.21429	0	2.49154	3.449	0	1.538	-0.478
CELSR2	-1.00672	100	100	-1.64158	0.140753	-1.36364	-0.240741	9.04167	8.941	0	1.099	-0.302
CENPB	-1.30741	-0.777096	-0.462168	-0.639388	100	1.46753	0	2.02613	-0.912	1.50376	-0.474	1.147
CENPC1	1.41557	1.29218	1.77778	-2.12269	0.918919	-3.66102	-0.460993	-0.800863	-0.703	0.716332	-0.97	-0.501
CENPE	-1.03908	-0.229387	-0.0547755	-0.116707	-13.125	0.3137	0	-0.385998	-0.668	0.49975	1.761	-1.319
CENPF	-1.19499	-0.755713	-0.865248	0.851852	100	-7.89928	0	-0.396237	-0.849	0.601323	2	-0.511
CENPH	-1.03113	-0.78991	-0.394868	-0.242991	0	0.999558	0	1.80017	1.919	0	1.013	-0.54
CENPI	-2.29942	-0.435775	-0.0287474	-0.515389	0	0.0706278	0	-0.636897	-0.023	-0.447427	-0.031	-0.022
CENPJ	-1.0271	-0.493989	-0.104918	-0.255489	0	0.269663	0	-0.713048	2.365	0	3.089	-2.607
CENPK	-1.25503	-0.882305	-0.439506	0.807256	100	0.992565	-0.0762911	-0.654482	-0.589	0.642261	-0.864	-0.261
CENPL	1.90704	-0.509402	-0.317949	-0.351439	100	1.66071	-0.103792	2.28104	-0.198	1.2837	-0.096	-0.102
CENPM	1.15333	-0.438899	-0.135472	0.116481	0	0.446475	0	1.90205	1.261	0	-0.649	1.14
CENPN	1.15247	-0.557428	-0.172285	-0.274316	0	0.447326	-0.309524	-0.911942	1.032	0	1.141	-1.28
CENPO	-1.14621	-0.868584	-0.460237	-0.248062	100	1.12707	0	-0.703671	1.464	0	2.311	-0.995
CENPP	1.05038	1.31217	-0.857143	-0.242424	100	1.88372	0	1.14769	-0.715	0.960615	-0.629	1.994
CENPQ	-1.00204	-0.456833	-0.627178	0.143126	0	-3.68182	-1.03751	-0.164299	-0.783	-0.428449	4.47	-0.916
CENPT	1.5327	-0.526596	-0.102837	-0.547619	100	0.242678	0	1.00747	-0.981	0.993049	-0.979	1.303
CENPV	1.08795	-0.708899	-0.346908	-0.42963	100	0.958333	0	-0.887558	1.441	0	1.631	-0.922
CEP110	-1.07382	2.02778	3.33333	-5.13514	1.19658	-2.55319	0	0	1.96	0	344.948	-0.246
CEP120	1.09062	-0.761024	-0.3316	-0.296107	100	0.772197	0	-0.247455	-0.098	-0.170969	-0.442	-0.21
CEP135	-1.04449	1.23704	-0.666667	-0.555556	100	1.16883	0	1.00126	1.337	0	1.472	-0.308
CEP164	1.07726	-0.545158	-0.26055	-0.406349	0	0.915473	0	5.10874	8.58	0	1.864	-3.232
CEP170	1.03276	-0.596188	-0.200647	0.0229885	-2.3007	0.507273	0	1.24096	2.315	0	2.061	-0.437
CEP250	1.01942	-0.231541	-0.0967742	-0.492947	0	0.718085	-0.19697	-0.743056	7.509	0	11.245	-0.795
CEP290	-1.05377	1.04497	-0.218254	-0.0296296	100	0.264	0	-0.565252	-0.866	0.714796	1.427	-2.74
CEP350	-1.49619	-0.307937	-0.047619	-0.264734	0	0.182927	0	-0.061879	-0.849	0.3861	15.21	-1.421
CEP55	-1.2733	1.11111	-0.301815	-0.42487	100	0.372935	0	-0.985645	2.463	0	2.388	-1.46
CEP57	-1.02623	1.36657	-0.339198	0.480403	-2.6862	0.330162	0	1.08863	-0.363	0.757576	-0.349	-0.474
CEP68	-1.16097	1.106	-0.306513	-0.246914	100	0.383387	0	-0.542864	-0.529	0.520021	1.03	-0.57
CEP70	-1.24328	1.39333	-0.113333	0.623611	-0.550607	0.0885417	0	-0.136876	4.436	0	36.163	-0.523
CEP72	-1.00401	1.57037	-0.311111	0.266667	-3.66229	0.247059	-2.2807	-0.60793	-0.09	-0.524384	-0.108	-0.37
CEP76	1.06756	-0.57363	-0.263111	-0.263005	0	0.847328	-0.435596	-0.332498	1.115	0	3.318	-1.267
CEP78	1.20292	-0.831476	-0.164134	-0.326334	100	0.245951	-0.433333	-0.914027	-0.495	0.782473	-0.5	-0.533
CEP97	1.09521	-0.366013	0	-0.5	0	0	-0.0499409	-0.159574	-0.73	-0.450653	2.913	-0.34
CEPT1	-1.25185	-0.401515	-0.224242	-0.385076	-57.6923	1.26496	-0.313849	-0.991707	2.07	0	2.073	-6.406
CERCAM	1.15913	-0.0625514	-0.0148148	-0.430918	0	0.310345	-0.530761	12.0229	-0.003	6.32911	0	-0.002
CES2	-1.1783	100	100	0	0.821026	0	0.0733264	1.92106	-0.739	1.3624	-0.409	2.948
CES3	-1.09895	100	100	0	0.720742	0	0.147739	1.59387	1.204	0	-0.838	1.498
CETN2	-1.05079	-0.716304	-0.391753	-0.525556	100	1.20706	-4.33333	1.28134	-0.369	0.833333	-0.316	-0.372
CETN3	1.01017	2.67614	-0.525447	0.0157791	-0.875443	0.244315	0	1.12822	-0.378	0.864304	-0.312	-0.35
CFD	1.82133	100	100	0	1.28299	0	0.409507	1.7749	-0.036	0.94697	-0.023	-0.032
CFDP1	1.152	-0.56752	-0.180924	-0.458338	0	0.467993	0	1.58558	-0.67	1.37931	-0.355	-0.568
CFL1	-1.01446	-0.529436	-0.190422	-0.247107	-0.871795	0.561693	0	1.46828	-0.94	1.25628	-0.635	-0.982
CFL2	-1.99504	-0.347138	-0.0627052	-0.209393	-1.14286	0.220457	0	-0.284842	-0.359	-0.303859	1.356	-3.408
CFLAR	1.03083	-0.793651	0	-0.888889	-0.384615	0	0	4.12022	21.695	0	3.289	-40.695
CFTR	1.11181	-0.166667	0	-0.66019	100	0	0	0	-0.09	-0.0375672	23.7	-23.7
CGN	-2.04583	-0.14003	-0.0136986	0.341772	0	0.108434	0	-0.586393	1.05	0	1.838	-2.798
CGREF1	-1.67365	-0.301018	0	-0.20979	0	0	0	2.01748	-0.439	1.26904	-0.236	-0.437
CGRRF1	-1.0818	-0.0833333	-0.333333	0	100	-1.33333	0	-0.322275	-0.292	-0.30525	-0.929	-0.176
CHAC1	1.10691	3.25926	1.55556	-1.1567	0.0826211	0.913043	-0.128762	-0.865523	-0.863	0.81367	1.107	-2.772
CHAC2	-1.0505	1.45185	-0.133333	0.381264	-5.7265	0.101124	0	-0.0460346	-0.711	-0.320924	16.84	-0.626
CHADL	1.00609	1.01587	-0.369048	-0.377778	0	0.570552	0	-0.666667	-0.03	-0.355619	-0.05	-0.079
CHAF1A	1.04243	-0.886351	-0.287297	-0.268018	100	0.479584	0	-0.491254	-0.822	0.63012	1.667	-0.404
CHAF1B	1.037	-0.695705	-0.229885	-0.290953	100	0.493506	0	-0.885847	-0.192	0.609013	-0.212	-0.305
CHCHD1	1.00127	-0.889932	-0.589984	-0.244914	100	1.96696	0	1.45304	-0.739	1.15473	-0.509	-0.776
CHCHD10	-1.25502	-0.563692	-0.40122	-0.187887	0	2.46948	0	7.98166	-0.77	4.60829	-0.105	2.385
CHCHD3	1.03422	-0.739373	-0.485488	-0.13196	0	1.91224	0	1.1431	1.46	0	1.307	-1.5
CHCHD4	-1.07914	1.19278	-0.55183	-0.0714685	100	0.860953	0	-0.77461	-0.777	0.757576	1.043	-2.771
CHCHD5	-1.05322	-0.840404	-0.278788	-0.291188	100	0.496403	-0.393939	3.4406	1.263	0	-0.404	-0.704
CHCHD6	1.11231	2.25071	1.33333	-5.45299	0.254642	1.45342	0	2.62917	-0.629	1.64204	-0.266	-0.103
CHCHD7	1.66173	2.1963	1.03889	-1.34106	0	0.8976	0	-0.605259	-0.467	0.552792	-0.759	1.726
CHD1	-1.05353	-0.375141	-0.107022	-0.329373	-0.961538	0.399161	0	-0.440322	-0.9	0.639795	1.985	-0.728
CHD1L	-1.29965	-0.345445	-0.35703	-0.652505	100	-30.8182	0	-0.629703	2.306	0	3.365	-1.85
CHD2	1.43305	2.87719	-0.912281	100	-1.83195	0.464286	-0.0283224	1.30643	1.268	0	-0.994	-0.584
CHD3	-1.25378	1.07071	-0.121212	-0.222222	0.0784929	0.12766	-0.294667	3.14018	-0.988	2.25734	-0.312	3.611
CHD4	-1.06122	-0.743077	-0.306667	-0.158692	0.307692	0.702703	0	-0.835615	-0.606	0.740741	-0.725	-0.219
CHD7	-1.12474	-0.36388	-0.0124133	-0.48393	0	0.0353186	0	-0.511477	-0.294	-0.434216	-0.55	7.305
CHD8	1.23306	-0.513845	-0.332282	0.353339	0	1.83012	-0.192379	-0.530787	-0.672	0.568828	1.355	-0.291
CHD9	-1.1769	1.20556	1.66667	-1.25253	0.315018	-3.61446	0	-0.216346	1.968	0	6.427	-1.491
CHDH	-1.11969	3.10145	-0.0289855	-1.16667	-0.0945055	0.00943396	0	0	4.688	0	10294.3	-1.936
CHEK1	2.13448	-0.975779	-0.278354	-0.296139	0	0.399118	0	-0.629441	-0.81	0.731529	1.197	-0.328
CHEK2	-1.1358	-0.451093	-0.0368691	-0.473324	0	0.0890078	0	3.30716	-1.08	2.74725	-0.274	-0.506
CHERP	1.36717	-0.668246	-0.145648	-0.405728	0	0.278701	0	1.16997	1.898	0	1.612	-1.615
CHFR	-1.59354	-0.977431	-0.604167	-0.77655	100	1.6186	0	1.92131	-0.873	1.4245	-0.479	-0.794
CHI3L1	-1.02988	100	100	-0.590991	0.775288	0	-8.5119	0	3.472	0	3266.11	-3266.11
CHIA	-1.01509	100	100	0	0.13885	0	0.817251	0	114.575	0	114.575	-114.575
CHIC2	1.10975	-0.672365	-0.264957	-0.182618	100	0.65035	-0.0486891	16.1015	2.825	0	-0.105	-0.183
CHID1	1.04784	-0.377612	-0.167198	-0.229844	0	0.794613	0	1.0285	-0.888	0.911577	-0.957	-0.996
CHKA	-1.25239	-0.257542	-0.19426	-0.482109	0	3.06977	-0.20693	-0.138258	-0.088	-0.109517	-0.71	-0.004
CHKB	-1.15312	-0.512821	-0.162393	-0.703333	0	0.463415	0	3.80485	-0.829	2.34192	-0.242	-0.892
CHM	-1.07098	-0.959373	-0.214391	-0.0989899	0	0.287779	0	-0.623981	1.481	0	2.608	-0.925
CHML	-1.13128	-0.30752	-0.020202	-0.712161	0	0.0703125	0	-0.326155	-0.435	-0.368596	1.357	-0.153
CHMP1A	-1.13703	-0.757148	-0.319218	0.0296033	0	0.728926	0	1.34118	-0.358	0.862813	-0.293	-0.441
CHMP1B	-1.6138	-0.34842	-0.016523	-0.204458	0	0.0497836	0	1.53741	0.975	0	-0.683	-0.89
CHMP2A	-1.34069	-0.379487	-0.310256	-0.37565	-0.0384615	4.48148	-0.432358	1.88754	-0.816	1.33869	-0.476	-0.291
CHMP2B	1.03746	-0.18384	-0.0960889	-0.474835	-2.02069	1.09502	-0.579691	-0.915201	-0.424	0.68918	-0.482	-0.473
CHMP4B	-1.26755	-0.896755	-0.938053	0.111111	100	-22.7143	0	-0.733089	2.166	0	2.5	-1.519
CHMP4C	-1.04381	4.88304	-0.885965	0.666667	-0.311637	0.221653	0	-0.496038	2.232	0	4.574	-7.141
CHMP5	-1.10702	-0.640725	-0.0773558	0.027346	0	0.137309	0	-0.983585	-0.477	0.76864	-0.488	-0.503
CHMP6	-1.15867	-0.483924	-0.19022	-0.094217	0	0.647658	0	-0.764929	3.568	0	5.17	-8.212
CHN1	1.03207	1.89831	-0.214689	0.222222	-0.473983	0.127517	0	-0.0365591	-0.001	-0.0193319	-0.019	0
CHN2	-1.35282	-0.0148478	-0.0296956	-0.292422	0	-2	-0.252437	0	15.504	0	5345.07	-5345.07
CHODL	1.04944	100	100	0	0.308148	0	-0.0600809	7.57143	7.689	0	1.127	-0.801
CHORDC1	-1.5634	-0.470067	-0.189324	-0.263151	-116.051	0.674366	0	-0.502383	-0.899	0.682128	1.708	-2.311
CHPF	-1.8429	1.35883	-0.20765	0.618129	-17.273	0.18038	0	-0.704567	-0.244	-0.471698	-0.385	-0.102
CHRAC1	1.22178	-0.715712	-0.476562	-0.480378	100	1.99274	-0.690021	-0.818328	-0.768	0.817661	-0.9	-0.539
CHRM3	1.01281	100	100	0	0.509373	0	0	1.00515	2.662	0	2.889	-0.081
CHRNA5	-1.05509	-0.222222	0	-0.111111	0	0	0	-0.611184	-0.342	-0.466636	-0.615	-0.152
CHRNA7	-1.08956	-0.111111	0	0	-0.753036	0	0.251079	1.50151	-0.069	0.851789	-0.049	-0.014
CHRNB1	1.09222	10.4444	-0.666667	100	-1.37073	0.0681818	-0.0213465	-0.618996	-0.362	0.483325	-0.635	-0.202
CHRNE	-1.02646	-0.777778	0	0	-4.5812	0	0	-0.440313	-0.002	-0.231	-0.004	-0.008
CHST10	-1.03625	100	100	-1.32444	1.84562	-1.07143	0	0	-0.226	-0.0940999	103.238	-0.016
CHST12	1.39352	-0.80057	1.22222	-3.28254	-0.365267	-2.89865	0.0198171	6.5454	10.538	0	1.789	-10.405
CHST14	-1.1513	100	100	-1.28	5.67465	0.214286	0	6.05959	1.603	0	-0.294	-0.258
CHST2	1.12406	-0.777778	1.16667	-0.54798	0.0589198	-3	-0.968343	1.59286	3.126	0	2.181	-3.327
CHST3	-1.05228	1.57576	0	0	-0.306133	0	0	20.0909	-0.079	10.2041	-0.005	-0.002
CHST4	1.20185	100	100	0	0.712386	0	0.565628	0	1103.42	0	-0.205	-0.225
CHST7	1.06944	-0.911111	0	-0.222222	-81.7692	0	-0.0915493	1.64815	8.035	0	5.412	-0.438
CHST8	-1.18429	-0.444444	0	0	-2.69388	0	-31.2	2.27709	-0.724	1.49701	-0.353	-0.132
CHST9	1.01367	100	100	0	0.400071	0	0.185919	0	379.289	0	-0.142	-0.017
CHSY1	1.03903	-0.655693	1.80247	-1.10675	0.0102564	-1.57177	0	-0.58717	-0.383	0.468384	-0.722	-0.148
CHTF18	1.05306	-0.354973	-0.161049	-0.219219	0	0.830472	0	1.61079	2.043	0	1.115	-1.988
CHUK	1.03411	-0.444444	-0.0845295	-0.372541	0	0.23486	0	-0.638632	-0.412	0.507357	-0.715	-0.643
CHURC1	-1.00846	-0.659483	-0.468391	-0.199678	0	2.45113	-0.872294	1.0771	-0.943	1.07527	-0.805	1.14
CIAO1	-1.46538	-0.74366	-0.379858	-0.284722	100	1.04413	0	-0.998174	1.232	0	1.252	-1.732
CIAPIN1	1.06513	-0.59096	-0.233898	-0.313059	-0.153846	0.655063	0	1.10627	-0.853	0.972763	-0.806	-0.81
CIB1	-1.21337	-0.613709	-0.14988	-0.356155	0	0.323137	0	1.37721	-0.989	1.26263	-0.679	2.782
CIDEB	1.00196	2.88889	2.66667	-0.86478	0.959388	12	0.109258	1.96847	-0.259	1.48148	-0.11	-0.11
CIDEC	-1.01185	100	100	0	0.723647	0	0	3.83776	-0.163	2.08333	-0.047	974.787
CILP2	1.02812	-0.222222	2	-0.773114	0.480921	-1.125	0	0	13.626	0	2912.12	-2.273
CINP	1.12816	-0.457922	-0.216267	-0.00623782	0	0.894942	-0.607219	1.28281	-0.763	1.06952	-0.592	1.164
CIRBP	-1.17828	1.6963	-0.0222222	0.131944	-1.35081	0.0132743	0	1.77974	2.008	0	1.241	-0.671
CIRH1A	1.04327	-0.890105	-0.275088	-0.121909	0	0.447284	-0.0166028	-0.667736	-0.604	0.637349	-0.915	-0.879
CISD1	-1.12965	1.1319	-0.384743	-0.710311	100	0.514945	0	1.08234	1.412	0	1.332	-2.141
CISD2	-1.62592	-0.589795	-0.74884	-0.912209	100	-4.70833	0	1.3758	-0.296	0.907441	-0.22	-0.087
CISD3	-1.32285	-0.040404	-0.151515	5.18519	100	-1.36364	0	1.93102	-0.326	1.14943	-0.188	-0.22
CISH	1.05383	-0.195688	-0.018479	-0.137715	0	0.104278	0	1.07689	-0.474	0.789266	-0.467	-0.403
CIT	-1.03139	-0.418605	-0.255814	0.0701754	0	1.57143	-0.492832	2.21173	2.05	0	1.03	-1.359
CITED2	1.82568	-0.437015	-0.703141	-0.245478	100	-2.64213	0	0	-0.369	-0.153728	322.135	-0.101
CITED4	1.26666	-0.0149813	-0.00149813	-0.310231	0	0.111111	0	2.1197	1.8	0	-0.939	78.812
CIZ1	-1.1893	1.10303	-0.521212	-0.5	100	0.895833	0	3.32193	1.322	0	-0.429	1.153
CKAP2	1.79643	-0.459842	-0.124844	-0.163448	100	0.372671	0	-0.532702	1.411	0	2.541	-2.025
CKAP2L	-1.20657	-0.57276	-0.909677	-0.682399	100	-2.7	-8.66667	-0.368392	1.306	0	3.593	-0.885
CKAP4	1.27043	12.107	31.0617	-3.61807	4.89593	-1.63873	100	-0.758418	-0.125	-0.450248	-0.183	-0.023
CKAP5	1.00612	-0.710061	-0.211024	-0.0893319	100	0.422861	0	-0.624658	1.146	0	1.676	-2.117
CKB	1.07409	2.66667	-0.458458	0.487156	-0.0735244	0.207616	0	-0.998201	1.776	0	1.862	-1.561
CKS1B	1.248	-0.700719	-0.303814	-0.314815	100	0.76546	0	-0.687791	1.036	0	1.541	-1.075
CKS2	1.41168	-0.288587	-0.0301659	-0.550562	0	0.116732	0	-0.448105	1.044	0	2.399	-1.138
CLASP1	-1.18005	3.58071	1.39623	-2.16275	0.384615	0.639155	0	1.88678	1.161	0	-0.684	-0.396
CLASP2	-1.3414	-0.279804	-0.314779	-0.0831409	0	-9	-0.317073	-0.287291	-0.346	-0.327869	1.099	-0.615
CLCA2	-1.08267	100	100	0	0.966403	0	0.611569	0	118.657	0	118.657	-118.657
CLCC1	1.07857	-0.333333	-0.169811	-0.504708	100	1.03846	-0.158889	-0.689489	-0.781	0.774593	1.014	-0.807
CLCN3	-1.47203	-0.425106	-0.451908	-0.0417599	0	-16.8608	-0.425856	-0.67878	1.311	0	1.713	-1.4
CLCN5	-1.35643	-0.074359	-0.00512821	-0.340165	0	0.0740741	0	-0.939992	-1.066	1.12233	-0.917	1.846
CLCN6	-1.04209	-0.944444	-0.0666667	-0.148148	-0.906445	0.0759494	0	-0.567493	-0.281	-0.421053	-0.539	-0.148
CLCN7	1.02361	-0.562933	-0.276325	0.124402	0	0.964119	-0.122841	-0.932033	1.378	0	1.642	-0.991
CLDN11	1.93235	100	100	0	0.828655	0	0.301657	0	4.776	0	92.288	-0.216
CLDN12	-1.7229	-0.607504	-0.0735931	-0.0663781	100	0.137838	-0.0323383	-0.220148	1.281	0	6.281	-1.436
CLDN16	-1.0938	100	100	0	1.23903	0	0.866667	-0.0438799	-0.402	-0.19216	9.518	-0.572
CLDN19	-1.05384	100	100	0	0.36391	0	0.470327	3.00496	10.473	0	3.827	-10.627
CLDN22	1.09179	100	100	-2.48889	0.0512821	1	0.081761	-0.748355	-0.566	0.637349	-0.821	1.186
CLDN23	-2.56272	100	100	0	0.592445	0	-0.784127	9.24793	-0.007	4.87805	-0.001	0
CLDN4	-2.28882	-0.0334978	-0.0100942	-0.278287	-1.9982	0.43131	-0.0656566	-0.924692	-0.096	0.567215	-0.107	479.329
CLDN6	-1.6117	-0.0809444	-0.139404	-0.387951	-0.205128	-2.38462	-1.37879	1.79447	-0.689	1.29366	-0.4	-0.659
CLDN7	-1.5567	-0.169061	-0.00597821	-0.427404	-0.043956	0.0366575	0	1.2712	-0.638	0.987167	-0.515	-0.868
CLDND1	-1.06102	-0.479506	-0.0918519	-0.509944	0	0.236943	0	-0.683193	1.527	0	1.875	-0.543
CLEC11A	-1.1151	-0.266667	-0.133333	0	28.6538	1	-0.079322	4.302	-0.119	2.30947	-0.031	-0.188
CLEC16A	-1.05745	-0.534979	-0.0864198	-0.222222	100	0.192661	-0.0398397	2.36122	-0.301	1.36426	-0.142	-0.795
CLEC2D	-1.09733	100	100	0.746032	0.477399	-1	0.129712	-0.571217	-0.944	0.724113	1.664	-1.685
CLEC4D	1.02562	100	100	0	0.097282	0	0.276806	14.4304	4.366	0	-0.335	381.907
CLEC4E	-2.90148	-0.111111	0	0	-31.4615	0	-0.753205	0	2373.26	0	2.804	-2373.26
CLEC7A	-1.07908	100	100	0	0.510898	0	0.19174	-0.0890805	1.274	0	14.727	-1.791
CLGN	-1.46461	1.14286	-0.0952381	100	-15.5538	0.0909091	0	-0.680203	-0.002	-0.357015	-0.002	-0.001
CLIC1	-1.39907	8.70635	3.52381	-5.72549	16.4977	0.679939	0	1.17623	1.267	0	1.063	-1.123
CLIC4	-2.4973	-0.301881	-0.0924889	-0.0966184	0	0.441701	0	-0.387584	-0.647	0.507872	1.583	-0.873
CLINT1	-1.00303	1.0483	-0.405458	-0.24605	100	0.630728	0	-0.568397	-0.419	-0.513611	-0.722	-0.416
CLIP2	-1.05751	-0.345679	-0.0740741	-0.444444	0	0.272727	-0.0323383	0	18.591	0	261.957	-0.229
CLK1	1.18948	-0.733442	-0.25297	-0.284436	-18.0769	0.526503	0	-0.838624	-0.545	0.670691	-0.717	-0.309
CLK3	1.02574	-0.784465	-0.226852	-0.271493	0	0.406827	0	-0.978041	-0.885	0.903342	-0.964	1.564
CLK4	1.10315	1.56146	-0.637168	-0.2	100	0.689362	0	-0.284512	1.298	0	5.07	-0.678
CLMN	-1.40277	-0.0732861	-0.0543735	-0.213083	0	2.875	-0.0425145	1.86364	-0.003	0.976562	-0.002	-0.013
CLN3	-1.99792	-0.531165	-0.0301974	-0.326253	0	0.0602782	0	1.21982	1.797	0	1.583	-3.608
CLN5	-2.41358	-0.525661	-0.258165	-0.216487	0	0.965116	-0.0128054	-0.393734	1.205	0	2.888	-3.172
CLN6	-1.35016	-0.369478	-0.184739	-0.442798	0	1	-0.0539075	1.30517	-0.557	1.07411	-0.386	-0.517
CLN8	-2.42954	-0.562167	-0.0812772	-0.334395	0	0.169014	0	-0.609502	-0.05	-0.39093	-0.079	-0.039
CLNS1A	1.60743	-0.529043	-0.216222	-0.0814324	0	0.691201	0	-0.772759	-0.836	0.794913	1.092	-0.641
CLP1	1.9375	-0.569777	-0.37037	-0.361785	100	1.85737	-0.0139335	-0.835673	-0.631	0.715308	-0.814	-0.746
CLPB	-1.20383	-0.493554	-0.235727	-0.373998	0	0.914286	-0.361111	-0.675549	-0.561	0.630517	-0.826	4.271
CLPP	1.10409	-0.680481	-0.138417	-0.315371	-13.1538	0.255352	0	1.75537	1.329	0	-0.786	2.032
CLPS	-1.03342	1.11111	0	100	-0.170213	0	-0.410299	85.8065	-0.146	45.4545	-0.002	25.298
CLPTM1	1.07145	-0.502368	-0.149063	-0.388889	-12.3077	0.421911	0	1.36339	-0.703	1.04058	-0.548	1.419
CLPTM1L	-1.39973	-0.489602	-0.100713	-0.0364205	-0.461538	0.258976	0	1.29118	0.961	0	-0.802	1.783
CLPX	-1.0702	-0.402789	-0.0468852	-0.412131	-0.545607	0.131735	0	-0.603879	1.122	0	1.875	-1.636
CLSPN	1.04267	-0.307549	-0.282297	-0.471986	0	11.1789	-0.031401	-0.622028	-0.672	0.704225	-0.923	-0.383
CLSTN1	-1.17989	-0.389439	-0.00660066	-0.712766	0	0.0172414	0	-0.80891	1.543	0	2.119	-0.595
CLTA	-1.56265	-0.702178	-0.17612	-0.190461	-5.70769	0.334791	0	-0.735088	-0.613	0.674764	-0.853	-0.991
CLTB	-1.14644	-0.144601	-0.0901408	-0.643145	100	1.65517	0	-0.361656	-0.501	-0.413052	1.43	-4.486
CLTC	-1.81844	-0.322053	-0.224982	-0.188324	-1.74483	2.3177	-0.291966	-0.794189	-0.542	0.67981	-0.697	1.247
CLU	-1.15229	1.55556	0	100	0	0	-0.0803461	10.4967	-0.006	5.49451	-0.001	0
CLUAP1	1.49832	2.1363	-0.684444	-0.226415	-0.0184615	0.471429	0	1.86392	4.208	0	2.465	-1.493
CLVS1	1.03389	1.07744	1.41414	-1.06077	1.68531	-4.2	-0.0849673	1.175	2.757	0	2.607	-1.233
CLVS2	-1.10121	-0.444444	0	0	100	0	-0.510065	0	237.446	0	-0.493	10.756
CMBL	-2.51619	1.32959	0	0.325653	-0.0913753	0	0	10.8317	14.675	0	1.324	-1.822
CMC1	-1.28596	-0.678261	-0.0154589	-0.602183	0	0.0233236	-4.33333	1.08055	1.417	0	1.284	-1.12
CMPK1	-1.55417	-0.612996	-0.129353	-0.357854	0	0.267456	-0.244131	1.16315	-0.428	0.865052	-0.363	1.584
CMTM3	1.07547	100	100	-9.46667	0.0128205	-1.26923	-0.95671	52.3448	2.502	0	-0.054	-0.01
CMTM6	1.24148	-0.481942	-0.0426288	-0.226293	0	0.097035	0	-0.580699	-0.782	0.717875	1.162	-1.109
CMTM8	-1.18783	-0.0945083	-0.360153	-0.458781	0	-1.35577	-0.114035	-0.255947	-0.681	-0.432713	2.674	-4.804
CNBP	1.33483	-0.59616	-0.257265	-0.265793	-2.62722	0.759128	0	-0.766121	-0.865	0.803859	1.139	-1.042
CNDP2	-1.62812	-0.380866	-0.107043	-0.295165	-0.899524	0.390919	0	1.41997	-0.302	1.10011	-0.181	-0.351
CNFN	-1.03569	100	100	0	1.24698	0	0.0303813	0	106.419	0	-0.085	-0.077
CNGA1	1.03562	-0.666667	0	0	-5.25874	0	-0.169811	0	5038.42	0	43.354	-53.133
CNIH	-1.33501	-0.52031	-0.272248	-0.32235	0	1.0975	-0.253401	1.07689	-0.83	0.965251	-0.782	1.565
CNIH3	-1.17046	100	100	-2.91111	0.0118343	-1.5	0	0	171.239	0	171.239	-0.044
CNIH4	1.1979	-0.779032	-0.218962	-0.0743089	0	0.390954	0	-0.793588	1.984	0	2.61	-2.879
CNKSR3	-1.00391	-0.202509	-0.0645161	-0.178958	0	0.467532	0	71	617.117	0	9.367	-6.105
CNN2	-2.30481	-0.0298137	-0.0215321	0.0354938	0	2.6	-0.132369	6.94083	7.67	0	1.191	-0.386
CNN3	1.11434	-0.362472	-0.119474	-0.306198	-0.115385	0.491669	0	1.81985	-0.91	1.36054	-0.541	1.259
CNNM1	1.00035	-0.37037	0	0	7.69231	0	-0.0283224	0	-0.405	-0.168776	21.708	-0.044
CNNM2	-1.13204	-0.365108	-0.00364299	-0.338049	0	0.0100784	0	-0.654789	-0.506	0.554631	-0.858	-0.414
CNNM3	-1.54763	-0.6629	-0.040678	-0.170301	0	0.0653753	0	1.0263	-0.551	0.803859	-0.56	1.121
CNNM4	-1.10554	-0.222222	-0.0177638	-0.540138	0	0.0868825	0	2.18417	-0.114	1.19904	-0.058	-0.28
CNO	-1.85482	-0.616925	-0.182171	-0.251766	0	0.419019	0	1.36457	-0.512	1.11111	-0.333	1.143
CNOT1	1.22108	-0.613757	-0.239456	-0.527895	0	0.639742	0	-0.93494	1.488	0	1.541	-1.412
CNOT10	1.06706	-0.805089	-0.414249	-0.188552	100	1.0599	0	-0.678126	-0.255	-0.469484	-0.41	-0.379
CNOT2	1.0806	-0.777778	-0.222222	-0.222222	27.6993	0.4	-0.176871	-0.556969	-0.574	0.599161	-0.931	-0.717
CNOT3	1.00184	-0.47081	-0.163842	1.49821	0	0.533742	0	3.9404	-0.568	3.20513	-0.112	-0.41
CNOT4	-1.16921	1.50643	1.4386	-1.32842	0.0307692	21.2069	-0.0172987	-0.283032	-0.715	-0.472144	2.398	-0.536
CNOT6	1.20553	-0.795438	-0.163355	-0.494667	0	0.25844	0	-0.291924	-0.424	-0.377786	1.231	-0.293
CNOT6L	-1.20869	-0.964415	-0.0043573	-0.900141	-3.69231	0.00453858	0	1.79728	1.315	0	-0.813	1.265
CNOT7	-1.19442	-0.321921	-0.130657	-0.25293	-1.07692	0.683128	0	-0.704167	-0.994	0.830565	1.391	-0.977
CNOT8	-1.26294	-0.409807	-0.0307692	-0.0105335	-0.211538	0.0811773	0	-0.34814	1.112	0	3.27	-0.413
CNP	2.10521	-0.676123	-0.510638	-0.407407	100	3.08571	0	1.63211	1.753	0	1.115	-0.235
CNPY2	-1.33654	1.8583	-0.679981	0.518267	-0.403591	0.577078	0	1.27241	1.029	0	-0.877	-0.607
CNPY3	-1.13767	-0.754143	-0.0766096	-0.409946	0	0.113071	0	3.49555	1.639	0	-0.521	-0.37
CNPY4	-1.39424	-0.742821	-0.161049	-0.413687	100	0.276824	-0.237443	0	-0.305	-0.127226	103.894	-0.024
CNR2	1.58223	100	100	0	0.38708	0	0.367087	0	6516.9	0	2.15	-6516.9
CNST	1.03913	-0.291005	-0.165533	-0.370518	0	1.31928	-0.256039	1.05281	0.99	0	1.045	-0.517
CNTLN	-1.07299	-0.388889	0	0	-0.465116	0	0	-0.102328	-0.165	-0.122926	1.781	-0.049
CNTN6	-1.09262	-0.259259	0	0	-0.0769231	0	0.0409449	-0.714801	2.584	0	4.017	-4771.44
CNTROB	-1.351	4.75817	1.92157	-1.18008	4.59615	0.677419	-0.83223	-0.578459	4.15	0	5.817	-8.107
COASY	1.07533	-0.734959	-0.0162602	-0.417032	0	0.0226244	0	1.87572	1.11	0	-0.581	2.189
COBLL1	-2.2811	-0.414815	-0.0888889	-0.832732	0	0.272727	0	-0.176754	-0.312	-0.222965	1.964	-1.465
COBRA1	-1.02604	-0.683936	-0.186706	-0.0997151	0	0.375491	0	2.62367	-0.806	1.78253	-0.325	-0.878
COCH	-1.00858	-0.888889	22	-3.60635	0.334448	-1.04211	0	2.12083	-0.021	1.12233	-0.011	-0.008
COG1	1.00707	1.31429	1.40952	-1.63743	0.871795	-14.8	0	1.11678	-0.72	0.906618	-0.692	-0.444
COG2	-1.30829	1.45912	-0.685535	-0.190476	100	0.886179	0	-0.569497	1.084	0	1.779	-1.307
COG3	-1.01718	-0.709733	-0.656331	-0.222222	100	12.2903	0	-0.866793	-0.168	0.526316	-0.215	1.385
COG4	-1.11346	-0.439916	-0.0786026	-0.321525	-13.6923	0.217547	0	1.65972	-0.526	1.23305	-0.303	-0.628
COG5	1.00997	-0.451178	-0.0606061	1.65972	0	0.155172	0	-0.743325	-0.378	0.620347	-0.476	-0.257
COG6	-1.29917	1.0385	-0.874587	-0.628019	100	5.33557	-0.25104	-0.552045	-0.703	0.582751	1.415	-0.632
COG7	1.12478	1.62876	-0.603922	0.296296	-3.51795	0.589286	0	-0.494396	-0.09	-0.296912	-0.201	-0.077
COG8	1.01676	1.10744	-0.292011	-0.0501792	100	0.358108	0	1.05315	-0.369	0.710732	-0.386	-0.585
COIL	1.09745	-0.426582	-0.1563	-0.120703	-31.6923	0.578285	0	-0.410885	-0.409	-0.412712	-0.985	-0.545
COL18A1	1.51972	7.33333	41.1667	-1.30113	10.5506	-1.21675	0	66.8571	141.018	0	2.312	-0.525
COL1A1	1.0691	-0.666667	0	0	206.269	0	0	-0.136095	-0.005	-0.0713572	-0.043	0
COL24A1	-1.14552	-0.34188	0	-0.592593	0	0	-0.150912	0	373.211	0	373.211	-8.038
COL27A1	1.07007	2.66667	53.3333	-0.779962	0	-1.05263	0.0416667	-0.457672	2.045	0	4.98	-1.071
COL4A3BP	-1.07709	1.10331	-0.507602	-0.390999	100	0.852094	0	-0.59344	2.28	0	4.052	-2.883
COL6A1	1.03509	100	100	0	4.70506	0	0.336234	5.6875	12.837	0	2.508	-4.014
COL6A2	-1.05255	100	100	2.44444	0.04884	-1	0.665116	257.333	73.532	0	-0.334	-0.365
COL9A3	1.06611	-0.464815	-0.158333	-0.481838	0	0.516616	0	1.29391	-0.135	0.818331	-0.103	-0.093
COLEC12	-1.08922	100	100	0	0.394516	0	-0.94702	-0.440088	-0.069	-0.287936	-0.155	1868.8
COMMD1	1.2931	-0.922569	-0.344725	-0.412698	100	0.596571	0	1.82787	2.154	0	1.11	-1.449
COMMD10	-1.67119	-0.751594	-0.284995	0.00358423	0	0.610791	0	-0.843781	-0.875	0.914913	-0.928	-0.474
COMMD2	-1.0647	-0.798085	-0.123824	-0.213405	0	0.183643	0	1.3899	-0.876	1.10132	-0.694	-0.598
COMMD3	-1.38574	-0.410277	-0.0992736	-0.55091	0	0.319204	0	1.55437	-0.991	1.36054	-0.61	3.851
COMMD4	-1.31914	1.7238	-0.628716	0.0834803	-2.11584	0.574124	0	1.7931	1.339	0	-0.648	-0.481
COMMD5	-1.02175	-0.865462	-0.0903614	-0.296233	0	0.11658	0	2.59305	-0.693	1.65563	-0.296	-0.155
COMMD6	1.10163	-0.551863	-0.237664	-0.552917	0	0.75641	0	3.03068	-0.819	2.1097	-0.27	-0.296
COMMD8	-1.17564	1.42715	-0.728682	-0.140171	100	1.04326	0	-0.786379	-0.43	0.616143	-0.574	6.293
COMMD9	1.08205	-0.43254	-0.352381	-0.00312989	0	4.39604	-0.0182932	-0.656134	-0.145	-0.477099	-0.203	-0.244
COMP	-1.02032	-0.30303	0	0	-6.46154	0	0.0317848	0	94.574	0	94.574	-0.117
COMTD1	-1.06777	1.35043	-0.333333	-1.55556	-4.74872	0.327731	0	11.3026	1.95	0	-0.192	-0.744
COPA	-1.01472	-0.661086	-0.515994	-0.19509	-0.692308	3.55632	-0.312609	-0.51258	-0.761	0.611995	1.504	-0.703
COPB1	1.06865	1.08023	-0.435967	-0.392125	100	0.676692	0	-0.520482	-0.533	0.535619	-0.991	-0.75
COPB2	-1.10415	-0.878342	-0.462266	-0.278635	0	1.11101	0	-0.484121	-0.551	0.515198	1.126	-0.86
COPE	1.04447	-0.562175	-0.477305	-0.280303	-0.307692	5.62396	-0.288369	2.02306	1.052	0	-0.509	-0.844
COPG	-1.16381	-0.185185	0	-0.900901	100	0	-0.275618	-0.857904	-0.908	0.87108	1.073	-1.488
COPG2	1.11208	-0.603175	-0.0634921	-0.603175	100	0.117647	-0.0780781	-0.380425	-0.896	0.573394	2.617	-0.697
COPS2	1.26395	-0.861379	-0.249825	-0.190851	0.307692	0.408509	0	-0.819485	-0.819	0.821018	-0.997	1.519
COPS3	1.10328	-0.625563	-0.475019	-0.333086	0.637363	3.15535	0	-0.585053	-0.512	0.535332	-0.929	-0.521
COPS4	1.11938	-0.711597	-0.187874	-0.419341	0	0.358728	0	-0.522195	-0.731	0.603136	1.428	-1.014
COPS5	1.3564	-0.824797	-0.229849	-0.173736	0	0.386334	0	-0.936562	1.054	0	1.129	-0.781
COPS6	-1.15704	-0.615438	-0.241483	-0.388638	-1.45055	0.645756	0	1.71275	-0.73	1.34228	-0.41	-0.492
COPS7A	-1.02391	1.09471	-0.257937	-0.381431	0	0.308252	0	1.17915	-0.54	1.04712	-0.383	-0.402
COPS7B	-1.09601	-0.533898	-0.19209	-0.456621	100	0.561983	0	1.42839	1.445	0	1.088	-0.808
COPS8	-1.04936	-0.766525	-0.337594	-0.258884	100	0.787061	0	-0.770618	-0.971	0.866551	1.227	-0.405
COPZ1	1.06109	-0.858174	-0.504653	-0.469316	-0.0384615	1.4275	-0.219499	1.11577	-0.855	1.01833	-0.753	-0.646
COQ10B	1.14086	-0.807453	-0.144928	-0.227709	0	0.21875	0	-0.673577	-0.42	0.62383	-0.547	-0.393
COQ2	-1.48909	1.03904	-0.189189	-0.20915	100	0.222615	0	1.57239	0.907	0	-0.639	2.365
COQ4	1.06236	-0.740601	-0.108381	-0.278411	0	0.171429	0	1.33549	-0.249	0.816327	-0.204	-0.274
COQ5	-1.50612	-0.835277	-0.317986	-0.71767	0	0.614715	0	1.6302	-0.42	1.09529	-0.266	-0.323
COQ6	1.23734	-0.48108	-0.349964	-0.213819	0	2.66912	-0.0809024	1.64481	-0.36	1.04603	-0.235	-0.645
COQ7	-1.27143	-0.566857	-0.268546	-0.214315	-30.6154	0.900225	0	1.30463	-0.519	0.995025	-0.389	-0.875
COQ9	1.01084	-0.428109	-0.163076	-0.302554	0	0.615303	0	1.43629	2.215	0	1.707	-2.07
CORO1A	-1.07988	-0.237162	-0.0560224	-0.155039	0	0.309278	-0.541667	1.36115	1.693	0	1.382	-0.392
CORO1B	1.06643	-0.960677	-0.392318	-0.509507	100	0.690265	0	1.53279	1.607	0	1.076	-1.716
CORO1C	-1.70975	-0.497005	-0.131182	-0.563307	-0.307692	0.358594	0	1.18312	-0.709	0.944287	-0.638	4.944
CORO2A	1.30871	1.18008	-0.0574713	0.362573	-15.8923	0.0511945	0	1.80181	1.532	0	-0.637	1.042
CORO7	-1.99234	-0.787582	1.08824	5.60943	0.0461538	-3.61957	-0.00959551	1.50336	1.141	0	-0.843	1.49
CORT	1.1938	-0.197531	0	-0.42963	0	0	-0.23559	39.5417	-0.803	20.8333	-0.023	-0.118
COTL1	-1.70566	-0.768734	-0.0620155	-0.130619	0	0.0877514	0	4.45018	5.697	0	1.422	-0.134
COX10	1.13325	-0.295437	-0.0139211	-0.252461	0	0.0494505	0	1.29987	-0.751	1.04275	-0.6	1.038
COX11	1.07112	-0.490448	-0.123182	-0.122726	-6.92308	0.335404	0	1.72343	1.581	0	-0.981	2.979
COX15	-1.2113	-0.163113	-0.0549944	-0.641953	0	0.508651	0	1.14552	-0.896	1.10988	-0.709	-0.924
COX16	1.04829	-0.432359	-0.159083	-0.208427	0	0.58213	0	1.14059	-0.737	0.976562	-0.642	-0.718
COX18	-1.06752	1.15819	-0.173069	-0.145092	0	0.175683	0	1.04643	-0.136	0.633312	-0.138	-0.162
COX19	1.11123	-0.808864	-0.177285	-0.410256	0	0.280702	0	1.29047	1.638	0	1.257	-1.479
COX4NB	-1.13738	1.07695	-0.524575	-0.497504	100	0.949677	0	1.54661	1.396	0	-0.954	1.65
COX5A	-1.1006	-0.686417	-0.204509	-0.239599	-1.65385	0.424372	0	-0.991787	-0.897	0.944287	-0.916	1.496
COX5B	1.1784	-0.517544	-0.307018	-0.174603	0	1.45833	-0.987037	2.40429	1.776	0	-0.725	1.933
COX6A1	1.03923	-0.713875	-0.186596	-0.525554	0	0.353886	0	1.90907	1.582	0	-0.833	1.504
COX6B1	1.46869	1.08466	-0.274463	-0.219042	0	0.338762	0	2.38252	1.682	0	-0.704	1.978
COX6B2	1.20179	-0.284935	-0.0531697	-0.459747	0	0.229412	0	-0.194489	-0.674	-0.392311	3.516	-0.606
COX6C	1.38188	-0.664743	-0.336743	-0.511139	-3.07692	1.02665	-0.249181	3.20482	2.407	0	-0.753	3.387
COX7A2	1.17995	-0.416849	-0.243113	-0.224049	-1.93846	1.39933	-0.238418	1.92076	1.33	0	-0.667	1.73
COX7A2L	-1.03709	-0.520325	-0.12269	-0.387085	0	0.30855	0	1.04701	1.142	0	1.047	-2.414
COX7B	1.28456	1.33378	-0.854291	-0.615385	100	1.78168	0	1.89513	1.178	0	-0.617	1.267
COX7C	-1.04394	-0.541254	-0.231023	0.0617284	0	0.744681	0	4.0206	2.471	0	-0.623	1.049
COX8A	1.28338	-0.698903	-0.220174	-0.298489	0	0.459914	0	4.42374	2.078	0	-0.456	1.106
CP	1.06394	100	100	0	1.31088	0	0.304646	-0.0811209	-0.752	-0.356379	10.229	-0.465
CPA4	-1.01364	100	100	-1.13778	1.16627	0	0.545594	11.6131	2.678	0	-0.226	441.06
CPEB2	-1.18253	-0.466184	-0.00483092	-0.451905	0	0.0104712	100	0	1.232	0	489.417	-1.104
CPEB3	-1.02066	-0.747646	-0.00564972	-0.59479	0	0.00761421	0	-0.0443262	-0.001	-0.0304581	-0.013	-0.001
CPEB4	-1.31192	-0.351852	0	0	0	0	100	0	-0.321	-0.133547	45.412	-0.041
CPLX1	-1.05378	1.55556	0	100	-0.174165	0	-9.64167	0	1236.68	0	1236.68	-82.247
CPNE1	-1.14987	-0.600928	-0.504537	-0.440138	100	5.23431	0	2.6599	-0.963	2.04499	-0.341	-0.837
CPNE3	-1.58527	-0.459454	-0.0561404	-0.157024	0	0.139198	0	-0.405144	1.152	0	2.79	-1.155
CPNE9	1.04807	-0.616162	-0.0606061	-0.47619	0	0.109091	0	-0.407002	-0.002	-0.213447	-0.005	-0.064
CPOX	-1.06923	-0.454376	-0.130354	-0.667498	0	0.402299	-1.08333	-0.96515	-0.415	0.679348	-0.478	-0.284
CPPED1	-1.01483	-0.987654	-0.148148	-0.311111	6.92308	0.176471	-0.11329	2.38539	3.377	0	1.564	-8.139
CPSF1	1.01986	-0.45229	-0.132458	-0.302612	-4	0.414147	0	2.36137	-0.491	1.52207	-0.217	-0.597
CPSF2	1.12739	-0.531451	-0.232094	-0.485937	0	0.775307	0	-0.368761	-1.066	0.674309	2.699	-0.712
CPSF3	1.01704	-0.590258	-0.225826	-0.388951	0	0.619667	0	-0.986674	-0.65	0.903342	-0.6	-0.562
CPSF3L	1.21504	-0.569025	-0.182381	-0.462133	0	0.471703	0	-0.995121	-0.701	0.822368	-0.772	-0.714
CPSF4	1.28783	1.14969	-0.501543	-0.215488	100	0.77381	0	1.17312	1.179	0	1.08	-0.583
CPSF6	1.15026	-0.453336	-0.140409	-0.527278	-0.021978	0.448698	0	-0.68839	-0.582	0.649351	-0.834	-0.728
CPSF7	-1.35455	1.22481	-0.178295	0.155556	-0.662207	0.17037	0	1.02979	1.592	0	1.717	-1.198
CPT1A	-1.06891	-0.819531	-0.0196687	-0.682512	0	0.0245902	0	2.62638	2.568	0	1.036	-1.098
CPT1C	-1.06179	-0.691358	4.66667	-0.163743	1.75524	-1.17391	0	6.26667	-0.06	3.28947	-0.011	0
CPT2	-1.28336	2.59064	1.40351	-1.60349	1.18132	1.18227	-0.0376812	1.31891	-0.846	1.05485	-0.702	-0.643
CPVL	-1.23439	100	100	0	0.472255	0	-0.0410742	-0.745181	1.2	0	1.48	-2.209
CPXM2	-1.0951	-0.888889	-0.333333	0	-1.43462	0.6	0	0	328.758	0	328.758	-0.845
CRABP1	1.09499	-0.444444	-0.666667	0	0.0769231	-3	-0.376812	12.7333	-0.177	19.6078	-0.005	0
CRADD	1.06089	6.88889	9.77778	2.7037	1.8022	-3.38462	0	-0.921707	1.387	0	1.122	-1.65
CRAMP1L	1.16012	-0.738711	-0.0258752	-0.453333	0	0.0362989	0	-0.0207818	1.886	0	88.931	-3.975
CRBN	-1.30563	1.21664	-0.708543	0.0412979	100	1.39451	0	-0.711166	-0.349	0.564334	-0.486	-0.515
CRCP	-1.39351	-0.640456	-0.275556	-0.544497	0	0.755153	0	-0.112307	-0.684	-0.358938	5.392	-1
CREB1	1.14367	-0.529101	-0.119577	0.0661939	100	0.29199	-0.0704607	-0.402235	-0.246	-0.356633	-0.565	-0.153
CREB3	1.01085	-0.251925	-0.209571	-0.367477	0	4.94805	-0.259259	-0.362352	-0.586	-0.456204	1.613	-0.477
CREB3L1	1.13498	-0.31746	-0.571429	0	1.25641	-2.25	-0.370614	0	1625.23	0	-0.379	-0.49
CREB3L3	-1.1882	-0.380952	0	0.597222	-4.84615	0	0.128829	272.615	25.584	0	-0.102	20.217
CREB3L4	1.09729	-0.313725	-0.117647	-0.111111	0	0.6	0.0850957	-0.621566	-0.22	-0.599161	-0.252	-0.04
CREBBP	1.83951	-0.397842	-0.211921	-0.605897	0	1.13984	0.497999	-0.485114	1.062	0	2.428	-1.175
CREBL2	-1.75744	-0.289855	-0.0289855	-0.0444444	0	0.111111	0	-0.839798	3.49	0	3.834	-5.358
CREBZF	-1.06434	-0.441667	-0.241667	-0.53154	100	1.20833	-0.039039	1.05389	-0.054	0.728332	-0.045	-0.042
CRELD1	-1.13007	-0.466989	-0.0289855	0.0493827	100	0.0661765	0	-0.424104	4.303	0	11.271	-5.354
CRELD2	-1.31225	-0.172358	-0.136585	-0.1941	0	3.81818	-0.60066	-0.527407	1.756	0	3.687	-0.49
CREM	-1.10791	1.50837	-0.0566281	-0.0180556	-1.66667	0.0390071	-0.0338542	-0.474996	-0.892	0.649351	1.873	-2.044
CRHBP	-1.19658	100	100	0	2.58798	0	0.181661	-0.724138	134.627	0	129.609	-5455.97
CRIM1	1.00594	100	100	0	0.00924001	0	-0.0474886	-0.193403	-0.2	-0.18474	1.156	-0.174
CRIP1	-2.00034	-0.820513	-0.371795	-0.0740741	100	0.828571	0	5.39342	1.333	0	-0.242	2.402
CRIPT	-1.05327	-0.379988	-0.104665	-0.297983	-0.0923077	0.380156	0	-0.970842	-0.641	0.894454	-0.597	1.157
CRISPLD1	-1.08257	100	100	-2.57778	0.897436	-1	-0.313596	0	1.246	0	39.848	-0.003
CRK	1.03464	-0.441933	-0.0409605	-0.464689	0.153846	0.102153	0	1.30164	1.484	0	1.168	-1.194
CRLF1	-1.09242	-0.030303	0	1.09722	0	0	-0.0225694	8.37037	-0.033	4.34783	-0.004	0
CRLF3	-1.63053	-0.780927	-0.272605	-0.673451	100	0.536283	0	1.20253	-0.808	1.07296	-0.64	-0.554
CRLS1	-1.14036	-0.530296	-0.196632	-0.218328	-0.307692	0.589312	0	-0.663929	2.097	0	3.115	-1.729
CRMP1	-1.12506	9.11111	11.3333	-0.324111	0.590476	-5.1	0	1.4	-0.092	0.772201	-0.069	0
CRNKL1	-1.03118	-0.364517	-0.0705678	-0.204138	-9.74359	0.240068	0	1.37808	1.465	0	1.116	-0.971
CROT	1.0125	1.0339	-0.165725	-0.0626398	-4.92308	0.190889	0	102.571	-0.043	52.6316	0	0
CRTAM	1.21441	53	0	100	-3.75952	0	0	-0.359649	1.567	0	4.141	-2.231
CRTAP	1.05737	1.36395	-0.857143	12.3399	100	1.69128	-0.0171278	3.64484	1.98	0	-0.506	-0.428
CRTC1	1.09277	-0.302469	-0.0555556	-0.15873	100	0.225	-0.241009	85.4	55.728	0	-0.748	5.856
CRTC2	1.13673	1.04711	-0.224	-0.0725436	0	0.272138	0	4.0817	-0.337	2.55754	-0.081	-0.409
CRTC3	1.00325	-0.862745	-0.196078	0.148148	1.36224	0.294118	-0.718322	-0.0454177	-0.022	-0.0405499	-0.398	66.947
CRX	1.07343	-0.296296	0	-0.111111	0	0	0.134869	-0.311943	-0.362	-0.319693	1.248	-0.506
CRY1	1.13526	-0.308566	-0.169163	-0.232293	-80.8205	1.21348	-5.63333	1.00621	1.917	0	1.424	-1.127
CRY2	-1.16654	100	100	-0.732436	0.0387847	0	0	-0.542407	-0.048	-0.304785	-0.098	-0.045
CRYBA4	1.03264	100	100	0	0.47917	0	0.48473	0	202.006	0	202.006	-0.151
CRYBB1	-1.12695	100	100	-1.11111	0.360263	0	0.341683	0	140.409	0	-0.02	-0.034
CRYBB2	-1.07756	100	100	0	0.827873	0	0.230287	1.07377	16.98	0	17.468	-2.073
CRYBG3	1.325	-0.356394	-0.226415	-0.228322	100	1.74194	0	-0.0828025	-0.376	-0.211685	3.968	-0.125
CRYM	1.38837	-0.222222	-0.031746	-0.711111	100	0.166667	0	0	474.715	0	-0.123	-0.07
CRYZ	-1.69064	6.1147	-0.673835	0.574074	-1.09139	0.123847	0	1.05639	1.616	0	1.596	-1.109
CRYZL1	-1.50938	1.35968	-0.216495	-0.417508	-23.5385	0.189379	0	-0.615135	-0.586	0.611247	-0.932	-0.665
CS	-1.30466	-0.711005	-0.17508	-0.239354	-1.65385	0.326686	0	-0.873858	-0.715	0.798085	-0.834	1.95
CSDA	-1.05164	-0.711152	-0.218931	-0.00844583	-0.504615	0.444783	0	-0.600124	-0.864	0.695894	1.499	-0.543
CSDE1	-1.30322	-0.38318	-0.118998	-0.462355	0	0.450443	0	-0.775745	-0.965	0.864304	1.218	-0.763
CSE1L	1.30319	-0.733925	-0.292945	-0.542064	0	0.664302	0	-0.739331	-0.615	0.696379	-0.814	-0.438
CSF1R	-1.02175	100	100	-1.01709	1.2215	-1	0.323253	0	7.075	0	69.514	-69.514
CSF2RA	-1.13049	-0.636257	-0.0210526	-0.248062	0	0.0342205	0	-0.0525314	-0.4	-0.207211	5.73	-1.198
CSGALNACT1	1.15085	100	100	-5.66667	0.470723	-1.5	0.117117	-0.126667	-0.078	-0.108213	-0.602	-0.629
CSK	1.30598	-0.99335	-0.16253	-0.0821256	0	0.195627	0	3.32833	-0.726	2.04918	-0.242	-0.808
CSNK1A1	-1.08859	-0.676739	-0.201869	-0.424588	0	0.425104	0	-0.560236	-0.822	0.689655	1.382	-0.915
CSNK1D	1.10731	-0.450427	-0.210256	-0.369996	0	0.875445	-0.32971	1.04013	2.23	0	1.933	-2.976
CSNK1E	1.02902	-0.422789	-0.0610421	-0.293276	-1.74359	0.168742	0	1.9456	-0.604	1.39665	-0.307	-0.14
CSNK1G1	1.12307	-0.412698	-0.104139	-0.26087	0	0.3375	0	1.0948	-0.806	0.919963	-0.805	-0.625
CSNK1G2	-1.17132	-0.521758	-0.246842	-0.38215	-0.0384615	0.897879	-5.2	1.61504	1.06	0	-0.71	-0.387
CSNK1G3	1.02737	-0.329633	-0.0366037	-0.446885	-21.5385	0.124915	0	1.1572	1.68	0	1.613	-0.744
CSNK2A1	-1.21623	-0.454443	-0.284663	-0.511021	1.23077	1.67667	0	-0.787158	-0.999	0.909091	1.183	-0.854
CSNK2A2	1.01543	-0.477262	-0.208158	-0.123569	-23.2308	0.773519	0	-0.989962	-0.722	0.909918	-0.692	1.459
CSNK2B	1.51078	-0.403704	-0.0921811	-0.509051	-0.788462	0.295905	0	1.09444	-0.837	0.992063	-0.759	1.041
CSPP1	1.27246	-0.413712	-0.191489	-0.142857	100	0.861702	-1.26061	1.0774	1.983	0	2.032	-1.982
CSRNP1	1.08302	-0.129551	-0.0237087	-0.436979	-1.80057	0.224	0	2.57236	-0.422	1.53139	-0.182	-0.106
CSRNP2	1.02151	-0.652081	-0.36036	-0.618885	0	1.23529	0.298088	-0.799118	4.251	0	4.447	-1.986
CSRP1	1.0528	-0.347272	-0.181601	-0.50823	0	1.09615	-0.419355	1.78006	-0.979	2.61097	-0.259	-0.228
CSRP2	-1.97251	-0.406822	-0.442438	-0.457341	100	-12.4225	0	-0.235741	-0.233	-0.220897	1.098	-0.009
CSRP2BP	1.07701	-0.549216	-0.168168	-0.262038	0	0.441331	0	-0.693213	-0.355	0.550358	-0.515	1.123
CSTB	2.1581	-0.319996	-0.105684	-0.178212	-0.569231	0.493133	0	2.47336	-0.633	1.61812	-0.273	-0.381
CSTF1	-1.17265	-0.444266	-0.127239	-0.439127	-1.57692	0.401349	0	-0.890336	1.318	0	1.352	-1.361
CSTF2	-1.22995	1.01863	-0.73801	-0.381526	100	2.62994	-0.0921986	1.35235	-1.053	1.44928	-0.608	2.281
CSTF2T	1.10395	-0.388448	-0.0769457	-0.305583	-2	0.247014	0	-0.668518	2.262	0	3.178	-0.948
CSTF3	1.46848	-0.423034	-0.0442968	-0.512458	0	0.116959	0	-0.569031	-0.584	0.628141	-0.886	-0.538
CTAGE5	-1.09458	-0.351586	-0.105972	-0.429035	0	0.431457	0	1.19785	2.27	0	2.092	-2.243
CTBP1	1.07704	1.91228	-0.380117	0.155556	-1.35081	0.248092	0	1.39348	1.165	0	-0.852	-0.944
CTBP2	1.1839	-0.554241	-0.546045	-0.27699	1.89744	66.6226	0	1.32927	1.712	0	1.28	-0.469
CTCF	1.29243	-0.407649	-0.137749	-0.457231	-1.13846	0.510369	0	-0.991757	1.208	0	1.167	-0.755
CTDSP1	-1.19177	-0.638255	-0.511416	-0.759637	100	4.032	-0.473389	3.26375	2.057	0	-0.652	2.736
CTDSP2	1.04912	-0.540788	-0.154008	-0.594163	100	0.398182	-0.0552017	1.54311	-0.74	1.12108	-0.531	-0.292
CTDSPL	1.11721	-0.657005	1.07246	-0.826365	-0.00741427	-2.5814	0.106573	1.98199	-0.286	1.16279	-0.16	-0.69
CTDSPL2	-1.00135	-0.463372	-0.0567823	-0.381047	0	0.139655	0	-0.796684	-0.926	0.981354	-0.907	-0.744
CTGF	2.73304	-0.113936	-0.019774	0.167449	0	0.21	0	3.04798	1.685	0	-0.612	-0.019
CTH	-1.92688	-0.337319	-0.0873897	-0.450233	-0.021978	0.349658	0	1.11305	1.373	0	1.368	-5.666
CTHRC1	3.13454	1.31866	-0.0314465	0.875693	-2.48921	0.02443	0	0	4.775	0	1115.24	-0.452
CTNNA1	-1.161	-0.646647	-0.159979	-0.301965	0	0.328722	0	1.00377	1.036	0	1.05	-1.318
CTNNAL1	-1.14511	-0.479481	-0.266814	-0.226647	8.46154	1.25461	-0.0320988	-0.927467	-0.847	0.884173	-0.929	2.286
CTNNB1	-1.60403	-0.803084	-0.397356	-0.245323	1.70569	0.979367	0	1.46838	-0.39	0.990099	-0.274	-0.483
CTNNBIP1	1.04497	-0.151194	-0.119626	-0.141612	0	3.78947	-0.261314	-0.282303	-0.295	-0.27115	1.161	-0.129
CTNNBL1	1.36449	-0.583273	-0.605929	-0.350375	100	-26.7447	0	1.21383	1.417	0	1.074	-1.023
CTNND1	-1.10139	-0.749789	-0.335868	-0.322437	-1.64103	0.811429	0	-0.722265	1.208	0	1.569	-0.924
CTNND2	-1.05993	100	100	-0.0585586	0.411073	-1.8	0	0	21.146	0	21.146	-0.023
CTNS	-2.95374	1.02137	-0.487179	-0.54321	100	0.912	-0.0412698	-0.79985	-0.672	0.713776	-0.904	2.101
CTPS	1.11585	-0.567289	-0.199467	-0.433012	1.53846	0.542291	0	1.39046	1.3	0	-0.908	1.055
CTPS2	-1.35608	-0.280463	-0.0793061	-0.111376	0	0.394251	0	0	9.902	0	5030.76	-0.463
CTR9	1.05888	-0.48156	-0.155039	-0.486098	0	0.47482	0	-0.460503	-0.657	0.564016	1.321	-0.712
CTRB1	-1.02736	-0.888889	-0.166667	0	0	0.230769	-0.590909	0	-0.103	-0.0427131	22.734	-22.734
CTSA	-1.54639	-0.630509	-0.0746716	-0.476979	-0.205128	0.134341	0	-0.894148	-0.315	0.685871	-0.332	-0.589
CTSB	-1.6397	-0.585011	-0.0759604	-0.470047	-1.75542	0.14922	0	-0.197578	-0.336	-0.255297	1.697	-15.394
CTSC	1.71161	-0.465866	-0.0287224	-0.284247	-0.468227	0.0657047	100	1.79794	1.868	0	1.122	-0.804
CTSD	-2.15902	-0.415041	-0.0965507	-0.235637	0	0.303151	0	1.02576	-0.638	0.854701	-0.632	-0.843
CTSF	1.06852	-0.333333	-0.444444	0	100	-4	-0.020934	-0.570104	5.626	0	9.058	-3.926
CTSS	1.07018	-0.666667	0	0	-0.996753	0	1.25056	0	5.545	0	95.849	-95.849
CTSZ	-2.55426	-0.34396	-0.240755	-0.399649	0	2.33278	-0.214654	-0.233998	-0.112	-0.170561	-0.527	2.145
CTTN	-1.63738	-0.588468	-0.198218	-0.373114	0	0.507926	0	1.804	1.981	0	1.172	-1.478
CTTNBP2NL	-1.12688	-0.371011	-0.071511	-0.155292	0	0.238768	0	-0.432232	-0.432	-0.446429	-0.947	-0.16
CTU2	-1.02576	-0.533763	-0.089533	-0.202194	100	0.201547	0	3.2611	-0.217	1.96078	-0.068	-0.33
CTXN1	-1.04237	-0.512545	-0.0430108	-0.166667	100	0.0916031	-0.539843	10.3636	-0.08	5.31915	-0.009	-0.009
CUEDC2	1.08686	-0.265476	-0.302381	-0.528372	0	-8.19355	-2.42739	1.50566	-0.214	0.879507	-0.158	-0.079
CUL1	-1.01355	-0.461206	-0.0720019	-0.0988395	-0.0192308	0.184998	0	-0.889787	-0.796	0.903342	-0.812	-0.512
CUL2	-1.04158	1.0816	-0.290958	-0.278508	0	0.368002	0	1.36499	-0.447	0.979432	-0.328	-0.671
CUL3	1.11	-0.549287	-0.0983342	-0.586848	-1.73077	0.218059	0	-0.68467	-0.775	0.722022	1.134	-1.296
CUL4A	-1.3939	-0.422907	-0.161527	-0.292181	0	0.617978	-1.37398	1.78198	1.297	0	-0.765	1.171
CUL4B	-1.01978	1.03044	-0.301772	-0.432477	4.10256	0.414145	0	2.28879	2.016	0	-0.694	1.19
CUL5	-1.02951	-0.464174	-0.0650333	-0.0904008	-0.813187	0.162933	0	1.03292	-0.637	0.821693	-0.667	1.165
CUL7	-1.2103	5.38462	4.10256	-3.16667	1.86713	3.2	0	0	1.354	0	571.984	-0.915
CUTA	-1.02203	-0.498447	-0.132037	-0.56823	-0.230769	0.360354	-0.043771	2.58086	1.107	0	-0.477	-0.069
CUTC	-1.48213	-0.388521	-0.161148	-0.712836	0	0.708738	0	-0.965722	1.417	0	1.627	-1.184
CUX1	-1.0885	3.16667	-0.583333	100	-4.18935	0.225806	0	1.91026	0.989	0	-0.575	-0.197
CWC15	1.07065	-0.621256	-0.119797	-0.313213	0	0.238896	0	-0.36765	-0.787	0.547945	2.086	-1.182
CWC22	1.26213	-0.233291	-0.199234	-0.582751	0	5.85	-0.541425	-0.383346	1.126	0	2.887	-0.846
CWF19L1	-1.09978	1.13049	-0.751938	-0.333333	100	1.98635	0	-0.79887	-0.644	0.749064	-0.781	-0.922
CWF19L2	1.0607	1.65046	-0.1875	0.532745	-0.711806	0.128165	0	-0.378142	-0.351	-0.348068	1.013	-0.361
CXCL12	-1.08326	100	100	0	0.550593	0	-0.290201	0	3435.02	0	-0.567	-0.083
CXCL14	1.33716	100	100	0	0.0106101	-1.34043	0.194757	0	0.987	0	739.675	-1.354
CXCL16	1.13894	-0.284946	-0.0752688	-0.183007	0	0.358974	0.0427984	-0.125984	-0.722	-0.374953	5.674	-0.034
CXCL17	-1.00235	100	100	0	0.214794	0	0.0687831	0	235.468	0	235.468	-235.468
CXCR4	2.64715	100	100	0	0.126905	0	0.497984	0	16245.8	0	7.473	-0.37
CXXC1	1.30007	-0.602657	-0.315217	-0.0210101	100	1.09664	-0.0116801	1.03612	1.709	0	1.326	-2.069
CXXC5	1.09413	-0.420179	1.18391	-1.66821	1.63905	-1.55017	0	7.81043	6.696	0	-0.952	-0.211
CYB561	-1.10887	7.59596	3.0303	-1.66042	1.21194	0.663717	-0.513565	-0.401081	-0.596	0.467508	1.585	-0.254
CYB561D1	-1.16117	-0.539683	2.09524	-6.8	2.33274	-1.34694	-0.0832	-0.963141	-0.591	0.777605	-0.648	-0.456
CYB5B	-1.29364	-0.422808	-0.740741	0.522046	0	-2.32986	0	1.21146	-0.528	0.959693	-0.416	1.025
CYB5R1	-1.09764	1.08544	-0.103462	-0.393105	100	0.10536	0	-0.385699	-0.22	-0.320102	-0.563	-0.302
CYB5R3	-1.92011	-0.577525	-0.369697	-0.18278	0	1.77886	0	-0.490621	-0.758	0.576369	1.694	-1.009
CYB5RL	-1.06223	-0.188406	0	-0.161616	0	0	-0.00457585	-0.49612	-0.019	-0.268528	-0.043	-0.011
CYBA	-1.04074	-0.303704	-0.177778	-0.527778	100	1.41176	-0.307835	7.72308	64.688	0	5.197	-45.593
CYBASC3	-1.23068	-0.262032	-0.00891266	-0.417115	0	0.0352113	0	5.3475	-0.002	2.80899	0	0
CYC1	-1.00929	1.06989	-0.291806	-0.190567	8.69231	0.37503	-0.144444	1.27508	-0.758	1.04603	-0.606	1.206
CYCS	-1.22822	1.79085	0	-0.333333	-0.946746	0	0	-0.603424	-0.782	0.670241	1.327	-1.832
CYFIP1	-1.30772	-0.697746	-0.228496	-0.185824	-0.153846	0.48694	0	1.62621	-0.59	1.14025	-0.385	-0.679
CYFIP2	-1.07194	-0.373333	-0.213333	-0.444444	8.15385	1.33333	-0.247619	1.56159	6.128	0	4.362	-0.284
CYHR1	-1.30125	1.33333	1	-3.07407	1.52668	3	0	1.20007	1.104	0	1.018	-0.458
CYLD	-1.13753	1.5037	2.22222	-0.992315	0	-3.09278	-5.95833	-0.0799449	-0.001	-0.0472523	-0.009	0
CYP17A1	-1.35104	-0.0444444	0	0	-2.46734	0	0.0590909	0	31.801	0	31.801	-31.801
CYP19A1	-2.16555	100	100	0	0.571812	0	0.185361	0	14.707	0	1386.5	-1386.5
CYP1A1	2.03392	100	100	0	0.313543	0	-0.205111	0	53568.7	0	73.597	-651.321
CYP1A2	1.09077	-0.296296	0	0	-5.78846	0	100	-0.1	-0.639	-0.324675	6.366	-0.802
CYP1B1	-1.072	100	100	-0.581818	0.175641	0	-0.333333	1.14588	15.027	0	14.571	-10.553
CYP20A1	1.01827	3.30556	1.125	-3.91111	2.07193	0.515924	-0.0139785	-0.594792	-0.561	0.610128	-0.869	-0.692
CYP26A1	-1.04736	100	100	15.6667	1.76206	-1	-0.294145	-0.0190385	-0.011	-0.0146705	-0.653	-0.04
CYP27B1	1.37845	-0.666667	0	0	-2.36862	0	0.352857	-0.555382	2.545	0	5.095	-9.465
CYP2E1	1.018	100	100	0	1.01461	0	0.154241	12.2368	219.376	0	20.006	-15.362
CYP2R1	-1.05147	-0.592593	0	0	3.23669	0	-0.213281	0	306.864	0	306.864	-0.17
CYP8B1	-1.20688	100	100	0	0.996412	0	0.546023	0	2.508	0	46.457	-46.457
CYR61	2.00203	1.24561	-0.100877	0.210728	-1.71911	0.0881226	0	2.40641	5.266	0	2.421	-0.12
CYTH1	-1.00564	-0.744444	-0.0333333	-0.555556	1.36224	0.046875	-0.449933	-0.109183	-0.018	-0.0646287	-0.179	-0.072
CYTH2	-1.18103	-0.512185	-0.102602	-0.200656	-23.3846	0.250504	0	1.01901	-0.881	0.914077	-0.94	1.206
CYTH3	1.009	-0.279599	-0.0519126	-0.219136	0	0.228	0	2.14501	-0.853	1.48148	-0.442	2.502
CYTSA	-1.09933	1.44753	-0.842593	-0.311111	100	1.39286	0	-0.603108	-0.886	0.686342	1.629	-0.448
CYTSB	1.04558	10.6222	-0.533333	100	-2.03674	0.0528634	0	-0.472916	-0.304	-0.407498	-0.632	-0.123
D2HGDH	-1.1364	1.11111	-0.133333	-0.37037	-6.18022	0.136364	0	-0.648649	3.247	0	5.45	-0.305
DAAM1	-1.14696	3.60656	-0.721311	0	-0.0202086	0.25	0	-0.32565	-0.895	0.587199	2.439	-1.519
DAB1	-1.06721	1.33333	4.66667	-1.05437	0.0307692	-1.4	-0.722222	0	139.943	0	2935.67	-0.874
DAB2IP	-1.052	-0.229424	-0.410494	-0.732262	100	-2.26705	0	2.84179	-0.784	1.81818	-0.307	-0.256
DACH1	1.00994	100	100	0	0.490557	0	0.234316	4	39.86	0	11.125	-2.345
DACT1	-2.18776	100	100	1.96667	2.04312	0	0	5.94365	8.069	0	1.025	-0.648
DAD1	1.22263	-0.607768	-0.516432	-0.192937	-6.69231	5.65421	-0.14934	1.36786	1.109	0	-0.786	1.599
DAG1	1.10812	-0.353909	-0.216735	-0.668889	0	1.58	-0.46714	-0.693247	-0.255	-0.50025	-0.377	1.263
DAGLA	1.05434	100	100	0	1.26571	0	-0.152951	18.9375	-0.008	9.90099	0	-0.007
DAGLB	-1.27253	-0.270531	-0.173913	-0.148148	0	1.8	-0.0139785	1.36932	2.472	0	2.006	-0.583
DAK	-1.04296	-0.222222	-0.166667	0	100	3	-0.158044	1.58737	-0.081	0.867303	-0.057	-0.027
DALRD3	1.11422	1.35707	-0.14697	0.488889	-0.22834	0.121452	0	1.98265	2.151	0	1.202	-0.924
DAP3	-1.04525	-0.787	-0.496047	-0.285293	-0.153846	1.70491	-2.83539	-0.987989	-0.649	0.861326	-0.64	1.424
DAPK1	1.02333	-0.558792	-0.653722	-0.507375	100	-6.88636	0	-0.496907	-0.306	-0.388651	-0.685	-0.26
DAPK3	-1.0638	-0.270833	-0.395833	3.16667	0	-3.16667	0.223904	3.22691	-0.069	1.72414	-0.024	-0.019
DAPP1	-1.44106	1.37778	-0.266667	0.666667	-4.73846	0.24	0	-0.095176	-0.338	-0.192234	3.836	-0.988
DARS	-1.02801	4.38095	-0.571429	100	-2.24133	0.15	0	-0.570903	-0.857	0.697837	1.465	-1.441
DARS2	-1.03734	1.55121	-0.353818	0.670982	-0.60184	0.29549	0	-0.763169	-0.733	0.754148	-0.952	1.08
DAXX	1.69122	-0.675556	-0.430476	-0.370968	100	1.75648	0	1.03489	-0.709	0.958773	-0.623	-0.581
DAZAP1	-1.2803	-0.599571	-0.383253	-0.337778	100	1.77171	-0.114035	2.30029	-0.744	1.68919	-0.314	-0.403
DAZAP2	-1.46604	-0.59445	-0.159331	-0.524168	-0.846154	0.366179	0	-0.452423	1.153	0	2.425	-0.57
DAZL	-1.05191	-0.550336	-0.0134228	-0.355556	0	0.025	0	-0.336735	-0.003	-0.176741	-0.01	-0.001
DBC1	1.31405	100	100	2	0.696429	0	0.0473588	156.286	-0.136	83.3333	-0.001	0
DBF4	-1.00775	-0.521535	-0.148503	-0.317094	0	0.398098	0	-0.910585	-0.551	0.735835	-0.635	-0.801
DBI	-1.04608	1.48928	1.28488	-2.0179	0.010989	6.2861	0	-0.92703	-0.869	0.924214	-0.903	1.691
DBN1	-1.18618	-0.277778	-0.666667	0	119.538	-1.71429	0	1.61877	2.479	0	1.481	-0.989
DBNDD1	1.03016	-0.298851	0	-0.111111	0	0	-0.0138004	-0.366667	-0.078	-0.224568	-0.235	-0.003
DBNDD2	-1.14228	-0.202381	-0.0198413	-0.159159	0	0.108696	-7.46296	-0.48667	-0.153	-0.347584	-0.313	-0.164
DBNL	-1.79831	-0.479587	-0.164927	-0.346378	-0.827924	0.524143	0	1.03445	-0.338	0.746826	-0.325	-0.262
DBP	1.04417	-0.837607	-0.153846	0.626984	100	0.225	0	0	27.579	0	784.597	-0.614
DBR1	1.15885	-0.705756	-0.0481928	-0.407995	100	0.0732899	0	1.07464	1.333	0	1.37	-2.548
DBT	-1.06548	-0.756539	-0.206424	-0.317783	0	0.375239	0	1.25159	-0.348	0.826446	-0.298	-0.189
DCAF10	-1.27355	-0.393359	-0.0434227	-0.632696	0	0.124088	-0.0218855	-0.699969	1.645	0	1.934	-1.081
DCAF11	-1.76957	-0.490831	-0.0987055	-0.466211	0	0.251719	0	1.64428	-0.445	1.06838	-0.294	-0.137
DCAF12	-1.31509	-0.475524	-0.184785	-0.240171	0	0.635569	0	1.24218	2.318	0	2.001	-2.562
DCAF15	-1.13565	1.56406	-0.382514	0.293144	-0.87547	0.323741	0	8.53511	-0.191	4.56621	-0.025	-0.047
DCAF17	-1.07988	2.44444	-0.266667	100	-19.0769	0.122449	-0.0364146	-0.703205	1.098	0	1.667	-1.308
DCAF4	-1.26398	-0.721988	-0.118143	0.0226284	0	0.195652	0	-0.745347	-0.464	0.600601	-0.665	-0.956
DCAF5	1.16177	-0.628704	-0.205556	-0.407407	0	0.485777	0	-0.274317	-0.594	-0.408664	2.153	-0.501
DCAF6	1.48836	-0.134831	-0.0224719	-0.583035	0	0.2	-0.345603	1.20659	-0.88	1.11857	-0.682	2.814
DCAF7	2.00179	-0.975092	-0.387264	-0.391994	100	0.658806	-0.0210356	-0.826308	-0.841	0.807754	1.072	-0.315
DCAF8	-1.06463	-0.949746	-0.311203	-0.014295	100	0.487365	-13.619	1.30835	1.022	0	-0.832	-0.455
DCAKD	-1.01575	-0.404724	-0.227053	-0.41047	100	1.27795	0	1.42477	1.814	0	-0.717	2.613
DCBLD2	-1.15004	1.01242	-0.257218	-0.131116	0	0.340593	0	-0.0959206	-0.853	-0.428633	6.803	-0.183
DCHS1	-1.23919	100	100	-2.97222	1.88485	-1	0.0139867	26.5714	-0.135	14.7059	-0.005	-0.009
DCI	-1.05835	-0.384096	-0.152758	-0.206912	0	0.660326	0	1.6445	-0.832	1.34409	-0.486	-0.811
DCK	1.231	-0.366131	-0.0386546	-0.581079	-2.35897	0.118038	0	-0.889466	1.429	0	1.548	-0.455
DCLRE1A	-1.12493	-0.156648	-0.123862	-0.87796	0	3.77778	-0.777778	-0.923804	-0.347	0.629327	-0.417	-0.284
DCLRE1B	-1.067	-0.366446	-0.101545	-0.185783	0	0.383333	0	-0.326087	1.393	0	4.666	-1.945
DCLRE1C	-1.03972	-0.253968	-0.0680272	-0.0888889	0	0.365854	0	-0.904773	-0.812	1.02987	-0.685	-0.817
DCP1A	1.15432	-0.629032	-0.157706	-0.177156	0	0.334601	0	-0.670161	1.148	0	1.644	-1.512
DCP1B	-1.0025	-0.0392157	-0.0196078	-0.422222	100	1	-2.16667	0	4.61	0	10635.2	-1.623
DCP2	1.33725	1.16217	-0.448206	0.118469	100	0.627776	0	-0.36436	-0.65	-0.497512	1.67	-0.603
DCPS	-1.09995	-0.978441	-0.616915	-0.197531	100	1.70642	0	3.25584	1.161	0	-0.365	-0.199
DCTD	-1.50602	-0.305556	-0.190875	-0.0143818	-9.79077	1.66441	-0.182338	2.23202	-0.772	1.49925	-0.383	-0.362
DCTN1	-1.22447	2.14744	-0.24359	0.239316	-0.416013	0.127946	0	1.26196	-0.893	1.23153	-0.606	-0.331
DCTN2	1.21202	-0.626073	-0.201405	-0.831918	0	0.474265	-8.66667	1.40516	2.403	0	1.706	-3.093
DCTN3	-1.26934	-0.658659	-0.204204	0.0130719	0	0.449339	0	-0.825389	-0.296	0.569152	-0.387	-0.494
DCTN4	1.0118	-0.893126	-0.271186	-0.167659	100	0.436033	0	-0.531289	-0.862	0.666223	1.636	-0.989
DCTN5	-1.0991	1.31056	-0.136612	-0.0818713	-4.28462	0.116369	0	1.73581	2.114	0	1.139	-2.311
DCTN6	-1.3015	-0.77122	-0.349727	-0.356492	0	0.829732	0	-0.821567	-0.678	0.796178	-0.77	1.355
DCTPP1	1.00167	-0.760947	-0.219489	-0.361313	0	0.405368	0	2.49141	1.073	0	-0.439	-0.657
DCUN1D1	-1.09168	-0.324607	-0.216405	-0.090535	0	2	-0.467196	-0.431404	1.073	0	2.341	-1.648
DCUN1D3	1.09856	-0.510582	-0.015873	-0.206821	0	0.0320856	-0.0722222	1.15957	-0.568	0.888889	-0.508	-0.202
DCUN1D4	-1.02654	-0.0851064	-0.215603	0.131607	100	-1.65217	0	-0.962291	-0.558	0.740192	-0.642	-0.805
DCUN1D5	-1.13137	-0.599206	-0.0915584	-0.415076	-0.637363	0.180358	0	-0.706041	-0.623	0.66357	-0.899	-0.497
DCXR	-1.67854	-0.808081	-0.558923	-0.296296	100	2.24324	-1.68189	2.03067	-0.531	1.38504	-0.266	-0.572
DDA1	1.01252	-0.374636	-0.13812	-0.567007	0	0.583978	0	1.60033	1.153	0	-0.793	-0.794
DDAH2	-1.08802	1.40565	-0.449704	-0.4329	100	0.470426	0	6.07264	3.807	0	-0.688	-0.193
DDB1	-1.24704	-0.557862	-0.269704	-0.515821	-0.0839161	0.935954	0	1.45565	1.237	0	-0.908	-0.992
DDB2	1.01744	-0.485958	-0.285714	-0.796956	0	1.42683	-0.108844	-0.0895537	-0.054	-0.0695507	-0.669	-0.033
DDC	-1.09233	3.3251	-0.148148	0.126984	-18.5865	0.0466321	0	0	287.332	0	287.332	-287.332
DDHD2	-1.40585	-0.329797	-0.162649	-0.212667	-0.153846	0.973077	0	-0.747901	-0.054	-0.558347	-0.058	-0.117
DDI2	-1.11775	1.06673	-0.189013	-0.353749	0	0.215347	0	0	-0.092	-0.0381781	128.147	-0.24
DDIT3	-1.07625	-0.199678	-0.0869565	-0.175439	0	0.771429	0	-0.0918338	10.7	0	94.991	-3.57
DDIT4	1.56325	-0.179546	-0.0103806	-0.361202	0	0.0613636	0	1.96615	-0.263	1.14155	-0.149	-0.586
DDIT4L	1.02353	-0.448014	0	-0.67322	0	0	0	1.28159	-0.11	0.718391	-0.095	-0.25
DDN	1.63188	100	100	-1.39506	2.88509	-1.5	0.0647383	0	99.361	0	-0.079	-0.093
DDOST	-1.24857	-0.832979	-0.280119	-0.100381	100	0.506674	0	1.44888	-0.312	0.988142	-0.212	-0.262
DDR1	-1.1401	-0.293561	-0.0132576	-0.0571895	0	0.0472973	0	1.86881	1.386	0	-0.824	-0.261
DDRGK1	-1.32131	-0.420546	-0.137803	-0.102524	0	0.487377	0	-0.608926	1.32	0	2.3	-1.48
DDT	-1.22389	-0.446413	-0.32021	-0.256917	0	2.53726	-0.287596	4.4708	3.015	0	-0.677	2.282
DDX1	1.42893	-0.898142	-0.558507	-0.0131944	0.153846	1.64443	0	-0.419579	-0.674	0.511247	1.705	-1.127
DDX10	1.58939	-0.677083	-0.267992	-0.0736389	0	0.655093	0	-0.563386	-0.873	0.70922	1.474	-1.549
DDX17	-1.6466	2.94949	-0.0606061	0	-0.833925	0.020979	0	-0.749327	1.074	0	1.382	-0.847
DDX18	1.15723	-0.735043	-0.358974	-0.597403	100	0.954545	-1.40814	-0.725367	-0.723	0.757002	-0.926	1.071
DDX19A	1.38704	-0.658375	-0.0547264	-0.164444	0	0.0906593	0	1.49845	1.106	0	-0.672	1.173
DDX19B	1.32954	-0.487843	-0.0345098	0.325269	0	0.0761246	0	1.2471	-0.584	0.949668	-0.482	-0.49
DDX20	-1.04221	-0.486865	-0.11259	-0.313959	0	0.30082	0	-0.478842	0.995	0	2.304	-0.832
DDX21	1.14733	-0.409161	-0.169529	-0.483658	0.461538	0.707459	0	-0.689359	-0.514	0.650195	-0.688	1.011
DDX23	1.18818	-0.222222	14.6667	-0.669998	0.00512821	-1.01538	0.305476	1.0586	-0.862	0.988142	-0.8	1.076
DDX24	1.14885	-0.466155	-0.151663	-0.181662	0.893971	0.482249	-0.0332056	-0.921874	-0.914	0.913242	1.001	-0.616
DDX27	-1.0375	1.1358	-0.458593	-0.590771	100	0.677181	-0.0101246	-0.463716	1.202	0	2.488	-2.116
DDX28	-1.01461	-0.637681	-0.0474308	-0.201157	0	0.0803571	0	2.46884	9.863	0	4.439	-5.634
DDX31	1.02776	-0.481785	-0.153005	-0.570729	0	0.465374	0	1.45204	2.259	0	1.721	-2.149
DDX39	1.79593	-0.767617	-0.297176	-0.572915	0	0.631697	0	1.22143	-0.936	1.08578	-0.785	1.412
DDX3X	-1.16907	-0.551001	-0.23212	-0.421828	0	0.727922	0	-0.796152	-0.552	0.711238	-0.668	1.229
DDX3Y	1.3658	-0.0935291	-0.0141381	-0.181563	100	0.178082	-0.372611	0	-0.246	-0.102396	8127.04	-0.228
DDX4	1.19767	-0.146138	-0.0403619	-0.386381	0	0.381579	-0.0222222	0	-0.14	-0.0581937	21.623	-0.035
DDX41	1.07188	-0.392471	-0.180692	-0.18134	-27.0769	0.853211	0	-0.574774	-0.79	0.641849	1.475	-1.756
DDX46	-1.06003	-0.551034	-0.17991	-0.386644	-0.923077	0.484769	0	-0.76367	-0.423	0.674309	-0.496	-0.357
DDX47	1.15441	-0.455906	-0.109825	-0.371124	-0.542986	0.317337	0	1.05838	-0.512	0.829187	-0.485	-0.366
DDX49	1.14955	-0.473605	-0.182504	-0.518794	0	0.626943	0	1.17935	-0.56	0.949668	-0.457	-0.857
DDX5	1.35044	-0.764343	-0.301249	-0.281573	13.7115	0.650512	0	-0.764512	-1.027	0.895255	1.282	-0.871
DDX50	-1.04126	-0.783715	1.04835	-1.28205	0.409091	-3.96154	-0.021721	-0.27996	1.253	0	4.652	-1.235
DDX51	-1.20103	-0.403719	-0.0334728	-0.25957	-11.4359	0.0904068	-147.333	2.16341	1.017	0	-0.481	-0.814
DDX52	1.08177	-0.645122	-0.0594214	-0.578472	0	0.101454	0	1.00964	-0.597	0.816327	-0.614	-0.466
DDX54	1.01818	-0.507236	-0.128918	-0.264387	-3.6	0.340768	0	1.37198	1.44	0	1.008	-2.07
DDX55	-1.34519	-0.648773	-0.166234	-0.21237	0	0.344498	0	2.58309	2.112	0	-0.856	1.222
DDX56	1.14308	-0.468456	-0.148928	-0.422241	-1.13846	0.466085	0	1.52854	-0.792	1.16279	-0.555	1.74
DDX59	-1.0377	3.33333	0	100	-3.94199	0	-0.40486	-0.574146	1.445	0	2.693	-1.161
DDX6	-1.09332	-0.401903	-0.238455	-0.377486	100	1.4589	-0.0255906	-0.418904	-0.695	0.558971	1.504	-0.816
DEAF1	-1.02438	-0.457971	-0.144928	-0.020202	0	0.462963	0	2.60405	-0.435	1.5625	-0.184	-0.079
DECR1	-1.33213	-0.0872712	-0.00510856	-0.352218	0	0.0621762	0	-0.888223	-0.057	-0.848896	-0.04	-0.008
DECR2	-1.1043	-0.358025	-0.037037	-0.4	0	0.115385	0	-0.842138	-0.386	0.698324	-0.419	-0.874
DEDD	1.13191	-0.557363	-0.195215	-0.345516	0	0.539049	0	-0.937938	1.85	0	2.077	-1.299
DEDD2	-1.05797	-0.483582	-0.0855721	-0.314743	0	0.215	0	2.42727	2.368	0	1.076	-1.436
DEF6	-1.00204	1.27778	-0.666667	0	21.5385	1.09091	0	-0.776969	-0.112	-0.514933	-0.14	-0.111
DEF8	-1.25635	-0.293709	-0.15259	-0.247845	-0.0307692	1.08128	-0.234996	-0.952748	-0.645	0.827815	-0.672	1.989
DEGS1	1.00063	-0.69591	-0.191531	-0.47487	0.153846	0.379736	0	1.0792	-0.572	0.8285	-0.565	-0.501
DEGS2	-1.71798	100	100	0	1.05083	0	0.225245	30.1806	-0.006	15.873	0	-0.002
DEK	1.06658	-0.528235	-0.276541	-0.539187	0	1.09872	0	-0.603139	-0.891	0.713776	1.517	-0.673
DEM1	1.26344	-0.464646	-0.397306	-0.438003	100	5.9	0	-0.0400314	2.196	0	61.234	-1.814
DENND1A	1.03887	-0.259921	-0.0922619	-0.306703	0	0.550296	0	1.0545	0.956	0	1.008	-1.309
DENND1B	-1.0176	-0.64188	-0.25641	-0.308851	100	0.665188	0	0	9408.97	0	22.63	-113.959
DENND1C	1.03279	-0.522222	0	-0.945534	-11.7258	0	0	0	-0.344	-0.143431	644.929	-0.476
DENND2A	-1.07573	-0.305677	-0.183406	-0.487847	100	1.5	-0.27243	18.44	5.279	0	-0.318	2.114
DENND2C	-1.09169	1.70486	-0.458333	0.4	-10.4895	0.367688	0	0	219.308	0	219.308	-0.909
DENND2D	-2.467	7.40741	0	100	-2.43862	0	0	-0.126912	-0.181	-0.157208	1.297	-13.631
DENND3	-1.5413	-0.08136	0	-0.250825	0	0	0	-0.121212	1.991	0	18.061	-1.726
DENND4A	-1.3889	-0.190114	-0.0253485	0.374839	0	0.153846	0	-0.0651261	-0.353	-0.195236	4.256	-2.059
DENND4B	-1.15098	-0.643875	0	0.190476	100	0	-0.36081	-0.332625	-0.282	-0.310366	-0.852	-0.302
DENND4C	-1.00894	-0.190476	0	-0.668376	-11.3846	0	-0.0424837	-0.937508	-0.575	0.951475	-0.471	-0.987
DENND5A	-1.04615	-0.890326	-0.117816	-0.5013	0	0.152511	0	-0.69537	-0.486	0.637349	-0.652	-0.464
DENND5B	-1.3222	-0.506887	-0.727273	-0.190476	0	-3.3	-0.113418	1.74658	6.078	0	3.862	-2.68
DEPDC1B	1.32513	1.46572	-0.893617	0	100	1.56198	-1.25344	1.09143	1.451	0	1.477	-0.457
DEPDC5	1.15435	1.0963	-0.0444444	-0.444444	-2.11352	0.0422535	-0.0186782	-0.865414	-0.925	0.909091	1.03	-0.607
DEPDC7	1.05209	-0.281562	-0.0301544	-0.170253	-2.69231	0.119942	0	0	117.348	0	-0.044	-0.029
DERA	-1.04437	-0.255892	-0.142857	-0.482977	100	1.26383	-4.33333	-0.591928	1.21	0	1.895	-3.817
DERL1	-1.17261	-0.332299	-0.199242	-0.39138	-0.307692	1.49741	-0.211852	-0.960721	-0.617	0.816993	-0.642	-0.594
DERL2	-1.47248	-0.877345	-0.442795	-0.472505	100	1.01898	0	-0.393931	-0.427	-0.385802	1.198	-0.475
DES	-1.03617	2.66667	-0.222222	100	-23.8205	0.0909091	-0.280072	0	7849.76	0	7849.76	-31.661
DET1	-1.44996	-0.548955	-0.0528053	-0.182456	0	0.10643	0	-0.885073	2.454	0	2.091	-2.684
DEXI	1.20049	-0.866667	-0.6	11.8889	2.92308	2.25	0	1.97266	2.974	0	1.59	-1.938
DFFA	-1.23224	-0.944444	-0.0666667	-0.148148	-1.31588	0.0759494	-0.151163	1.74229	1.714	0	1.024	-1.399
DFFB	-1.33469	-0.432297	-0.0857449	-0.470978	0	0.247423	0	1.41941	-0.521	0.987167	-0.395	-0.831
DFNA5	-1.16256	100	100	-2.4127	2.01579	0	0	-0.112048	4.374	0	43.201	-1.908
DFNB59	1.14893	100	100	-2.88889	1.39417	0	0.110388	0	6425.49	0	6425.49	-3.27
DGAT1	-1.05211	1.19161	-0.0804954	0.237213	-0.650035	0.0724458	0	-0.703191	-0.346	0.513347	-0.546	-0.662
DGAT2	1.05516	-0.903808	-0.306243	-0.525714	0	0.512484	0.0218855	-0.88	68.142	0	84.028	-0.785
DGCR14	-1.45619	-0.565142	-0.113725	-0.020339	0	0.251931	0	3.07857	3.183	0	1.149	-0.925
DGCR2	-1.07535	-0.71183	-0.715935	-0.151111	100	-174.375	0	1.71948	-0.913	1.47059	-0.488	-0.982
DGCR8	-1.0628	-0.611704	-0.11032	-0.11245	100	0.220032	0	2.24749	-0.369	1.48368	-0.162	-0.299
DGKB	1.03591	100	100	0	3.97753	-1	-0.481481	-0.359477	1.465	0	4.154	-0.786
DGKE	1.0378	-0.303047	-0.112518	-0.347107	-52.7308	0.590551	0	-0.78836	-0.481	0.639386	-0.64	-0.106
DGKZ	-1.35813	-0.568467	-0.0731042	-0.264901	0	0.147577	0	1.55868	1.539	0	-0.973	1.495
DGUOK	-1.15115	-0.429977	-0.177083	-0.281201	0	0.700229	-4.33333	-0.779189	-0.555	0.66357	-0.749	-0.424
DHCR24	1.00628	1.31807	2.64092	-1.34204	0.017094	-1.9964	0	1.03901	-0.865	0.943396	-0.866	1.804
DHCR7	-1.60055	-0.279584	-0.0764818	0.0294034	0	0.376569	0	1.38728	-0.453	0.963391	-0.341	1.726
DHDDS	-1.06203	-0.582555	-0.560748	0.871111	0	25.7143	-0.583137	-0.388659	-0.598	0.468384	1.593	-0.707
DHDH	-2.01173	-0.37963	-0.0277778	-0.305556	100	0.0789474	0	0	-0.037	-0.0154143	26.584	-0.045
DHDPSL	1.14409	100	100	-0.394404	0.044955	0	0.0855889	-0.321935	-0.917	0.561167	2.987	-0.76
DHFR	1.13683	-0.664358	-0.244589	-0.306724	0.923077	0.582674	0	-0.72948	-0.614	0.694927	-0.815	-0.753
DHODH	-1.29264	-0.599573	-0.198718	-0.209053	100	0.495736	-0.539683	-0.723187	-0.405	0.550358	-0.618	-0.523
DHPS	-1.41237	-0.586136	-0.321254	-0.0644614	-26.2051	1.21282	-0.28231	1.71599	2.038	0	1.276	-1.214
DHRS1	-1.06822	-0.466667	-0.355556	-0.222222	100	3.2	-0.0139785	16.8428	6.994	0	-0.461	-0.705
DHRS11	1.19893	5.55556	-0.871795	100	-2.95002	0.186131	0	1.50533	-0.596	1.03842	-0.44	-0.239
DHRS13	-1.03923	-0.318318	-0.273874	-0.102222	0	6.16216	-0.209966	-0.733239	1.231	0	1.863	-9.949
DHRS4	1.11292	100	100	-0.888889	0.0793269	0.0789474	0	0	53.443	0	2633.99	-0.777
DHRS7	2.04643	15.5556	14.6667	-1.52169	6.02024	16.5	0	1.22679	-0.103	0.686813	-0.093	-0.03
DHRS7B	-1.0759	-0.308435	-0.235772	-0.206174	0	3.24476	-0.276464	1.06111	-0.476	0.757002	-0.498	-0.935
DHRSX	-1.18248	100	100	0	0.838998	0	0.341706	3.95306	5.98	0	1.391	-2.552
DHTKD1	-1.82132	-0.278741	-0.00385357	-0.247675	0	0.0140187	-0.296296	-0.773825	-0.702	0.765697	-0.865	-0.678
DHX15	1.46481	-0.690142	-0.269402	-0.500219	100	0.640303	-0.00998464	-0.626751	-0.399	0.555864	-0.598	-0.265
DHX16	1.49694	-0.697108	-0.220839	-0.202292	0.153846	0.463684	0	-0.678755	-0.689	0.693001	-0.99	1.058
DHX29	1.06427	-0.357323	-0.185606	-0.4375	0	1.08088	-0.39362	-0.57138	-0.921	0.759301	1.43	-1.301
DHX30	1.09247	-0.513432	-0.15216	-0.386304	100	0.421178	0	1.02445	-0.81	0.911577	-0.823	1.294
DHX32	-1.13079	-0.637723	-0.174242	-0.522161	0	0.375943	0	-0.588472	-0.386	0.477783	-0.711	-0.858
DHX33	-1.06584	-0.655069	-0.367003	-0.499038	100	1.27403	-2.16667	1.36558	1.464	0	1.174	-0.614
DHX34	-1.11217	-0.304094	-0.00389864	-0.24031	0	0.012987	0	-0.647595	-0.614	0.610874	1.008	-0.292
DHX35	-1.01145	1.13379	-0.993197	0	100	7.06452	0	1.66224	1.736	0	-0.933	-0.626
DHX36	1.16426	-0.530864	-0.299564	-0.264021	100	1.29513	0	-0.969569	-0.817	0.910747	-0.835	-0.783
DHX37	1.12613	1.28716	-0.34632	-0.188034	100	0.368098	-1.27719	-0.677708	1.934	0	3.114	-1.552
DHX38	1.08467	-0.60219	-0.184915	-0.272066	0	0.443149	0	2.23877	-0.842	1.5456	-0.411	-0.525
DHX40	-1.0976	-0.521597	-0.330888	-0.100976	-18.8462	1.73504	-0.163944	1.01279	-0.067	0.70028	-0.058	-0.053
DHX57	-1.13651	-0.618357	-0.289855	-0.778557	0	0.882353	-0.00825397	-0.978435	-0.314	0.69979	-0.322	-0.295
DHX8	1.20709	-0.420179	-0.102682	-0.259412	0	0.323411	0	-0.47619	-0.765	0.568828	1.785	-0.821
DHX9	1.57429	-0.701801	-0.30373	-0.172398	0.00904977	0.763006	-0.513158	-0.450336	-0.54	-0.50226	1.137	-0.559
DIABLO	1.16859	-0.726002	-0.307823	-0.35249	0	0.736105	0	-0.727305	-0.556	0.672495	-0.737	1.131
DICER1	1.2683	-0.562333	-0.310165	0.0258137	100	1.23	-26	-0.985453	-0.698	0.843882	-0.737	-0.392
DIDO1	-1.02261	-0.336336	-0.108108	-0.190476	100	0.473684	0	-0.776714	1.443	0	1.922	-0.224
DIP2B	-1.08074	-0.92391	-0.242598	-0.0797286	100	0.356075	0	1.17102	1.623	0	1.288	-1.794
DIRC2	-1.36837	-0.54126	-0.0569002	-0.285133	-3.69231	0.117475	0	-0.142643	-0.466	-0.280112	3.17	-2.439
DIS3	-1.03178	-0.813246	-0.290719	-0.413921	100	0.556371	-0.213015	-0.967625	-0.786	0.867303	-0.85	1.003
DIS3L	-1.11012	-0.339521	-0.151735	-0.205681	0	0.808023	0	-0.72257	-0.242	-0.515198	-0.341	-0.503
DIS3L2	-1.03975	100	100	-2.07508	4.49084	-1.15541	-0.258706	-0.0188802	-1.128	-0.483793	48.439	-4.357
DISC1	1.05124	0	0	0	0.0769231	0	-0.191029	0	0.986	0	31.911	-0.045
DISP1	-1.01428	100	100	0	0.38064	0	0.266441	1.12329	-0.006	0.58651	-0.006	-0.001
DIXDC1	-1.31973	100	100	2.17417	0.0923077	-2.53846	0	1.14483	1.098	0	1.065	-0.018
DKC1	1.39471	-0.884479	-0.333974	-0.273209	-0.123077	0.606668	0	-0.760356	-0.47	0.66357	-0.585	-0.671
DKK3	-1.06895	-0.461538	-0.017094	-0.686869	-0.153846	0.0384615	0	-0.480159	-0.004	-0.252653	-0.008	0
DKKL1	-1.01838	-0.0422406	-0.0165289	-0.563436	0	0.642857	-0.0149683	0	307.894	0	307.894	-0.166
DLAT	-1.03003	-0.874801	-0.322427	-0.207028	100	0.58371	0	-0.739829	-0.975	0.829876	1.341	-2.136
DLC1	-1.11625	1.0961	1.71471	-0.89914	6.30128	-2.77184	0	-0.729748	-0.605	0.635728	-0.92	4.529
DLD	-1.52234	-0.723794	-0.20579	-0.140841	0	0.397275	0	-0.957854	-0.715	0.851789	-0.753	-0.899
DLG1	-1.07119	-0.943723	-0.378066	-0.162791	0	0.668367	-1.08333	-0.644524	-1.34	1.0846	1.484	-1.75
DLG2	1.08567	100	100	0	1.423	0	-0.0146396	2.02017	-0.002	1.11857	-0.001	-0.003
DLGAP1	1.15529	-0.877193	1.26316	-0.680054	-0.893162	-3.27273	0.0186581	0	2742.85	0	2742.85	-4.775
DLGAP3	-1.67081	1.71429	-0.228571	0.177778	-3.43881	0.153846	0	54.9	80.609	0	1.694	-1.196
DLGAP4	1.32028	-0.33156	-0.0718085	-0.473892	0	0.276451	0	-0.926905	-0.218	0.604961	-0.247	-0.147
DLGAP5	1.03131	1.6261	-0.493827	-0.143369	-2.56678	0.436137	0	-0.664083	2.023	0	2.621	-2.471
DLL3	-1.06946	-0.182272	-0.00249688	-0.129569	0	0.0138889	0	21.5504	133.819	0	2.296	-11.397
DLX2	-1.06828	100	100	0	0.331492	0	-0.192887	0	6.893	0	242.749	-0.938
DLX3	-2.01248	-0.444444	0	0	-24.359	0	0.58209	2.43252	-0.228	1.4245	-0.1	2.773
DLX4	-2.54697	-0.222222	0	0	-0.205128	0	0.102081	6.44734	2.316	0	-0.391	4.67
DLX5	-1.00201	1.55556	0	100	-0.774462	0	-0.00880759	-0.495655	-0.867	0.622278	1.936	-1.344
DLX6	1.097	100	100	-0.444444	1.17078	0	1.32243	0	-0.725	-0.302115	10066.7	-14.971
DMAP1	1.25293	-0.644708	-0.0988142	0.118469	0	0.181014	0	1.40137	4.878	0	3.847	-3.038
DMBX1	-1.02217	-0.385802	0	-0.255144	0	0	0	0	1.961	0	135.281	-0.797
DMC1	-1.14125	5.42222	-0.0761905	0.715825	-6.27645	0.0142518	0	1.00261	-0.774	0.86881	-0.826	-0.36
DMD	-1.22393	1.38022	-0.850153	-0.5	100	1.60385	0	1.93723	2.386	0	1.368	-1.085
DMPK	-1.40352	100	100	-0.777778	0.217707	0	-0.103276	7.12903	-0.029	3.69004	-0.005	-0.002
[truncated: 6,960 more rows]

## Sheet: S7. 
Supplemental Table S7. qRT-PCR primers. Sequences (5’-3’) of reverse transcription qRT-PCR-specific primers of candidate genes expressed in bovine embryos.
GENE SYMBOL	Accession #	Gene Name		Sequence (5’-3’)	T°C annealing
NANOG	NM_001025344.1	Nanog homeobox	Forward	TTCAATTCCCAGCAGCAAATC	57
			Reverse	GACTCATTACCCTTCCCTCAAA
HNF4a	NM_001015557.1	hepatocyte nuclear factor 4	Forward	TTTCTCCAAAGCCACCTCTC	60
			Reverse	GTCCACCCTGGATTGTTCTT
EGR1	NM_001045875.1	early growth response 1	Forward	GAGTATGCAAATTACCTTCACATC	57
			Reverse	GCCATGTCCAAGTTCTTCA
STMN1	NM_001034790.2	stathmin 1	Forward	AAGCTGCAGAGGAAAGACGCAA	57
			Reverse	AACATCAGGGCAGGCATCACTT
PLK2	NM_001192245.1	polo-like kinase 2	Forward	TCTACCTCCTTCAGTGGCTAA	57
			Reverse	CCATAGGGTCCGTTCAAGAAA
ID3	NM_001014950.1	inhibitor of DNA binding 3, dominant negative helix-loop-helix protein	Forward	AGCTTAGCCAGGTGGAAATC	57
			Reverse	CCTTTGGTCGTTGGAGATCA
ANXA3	NM_001035325.1	annexin A3	Forward	CTGGACATTCGAGCAGAGTTTA	60
			Reverse	GGAATAAGCAGAGCTGAGGAAA
GATA2	NM_001192114.1	GATA binding protein 2	Forward	GAAGAGGACTGTGCTGATGTAG	57
			Reverse	CACTTTGAAGGAGTAGGAAGAGAG
PTPN5	NM_001102293.1	protein tyrosine phosphatase, non-receptor type 5 (striatum-enriched)	Forward	GGTGAGAAAGGGCACACATA	57
			Reverse	CCCACAGCGACACAGAAA
DNMT3A	NM_001206502.1	DNA (cytosine-5-)-methyltransferase 3 alpha	Forward	CTGGTCGTGACTGGCTAAAT	57
			Reverse	TCCTCCCTCTGCGTATTCTAA
NANOG	NM_001025344.1	Nanog homeobox	Forward	TTCAATTCCCAGCAGCAAATC	57
			Reverse	GACTCATTACCCTTCCCTCAAA
HNF4A	NM_001015557.1	hepatocyte nuclear factor 4	Forward	TTTCTCCAAAGCCACCTCTC	60
			Reverse	GTCCACCCTGGATTGTTCTT
GAPDH	NM_001034034.2	Glyceraldehyde-3-phosphate dehydrogenase	Forward	CCAACGTGTCTGTTGTGGATCTGA	57
			Reverse	GAGCTTGACAAAGTGGTCGTTGAG
ACTB	NM_173979	actin-beta	Forward	CGTGACATTAAGGAGAAGCTGTGC	58
			Reverse	CTCAGGAGGAGCAATGATCTTGAT
B2M	NM_173893	beta-2-microglobulin	Forward	AGACACCCACCAGAAGATGG	54
			Reverse	GGGGTTGTTCCAAAGTAACG
